# Supplementary material for: Endothelial lipase mediates efficient lipolysis of triglyceride-rich lipoproteins
Source: PLoS Genet. 2021 Sep 20;17(9):e1009802. doi: 10.1371/journal.pgen.1009802 (PMC8483387; doi:10.1371/journal.pgen.1009802)
Supplement: S1 Table — Concentrations of plasma TG species were measured by LC-MS as described in the Materials and Methods. TG species were measured from plasma of WT vs Lipg-/- mice after overnight fasting and 7 hours after OFTT with olive oil gavage (10 μl/g). Each column under a group header (WT or Lipg-/-) corresponds to an individual mouse. Fold Difference corresponds to the ratio of mean concentrations for a given TG species from Lipg-/- vs WT mice for a given timepoint. P-value corresponds to comparison of WT vs Lipg-/- mice for a given timepoint by student’s unpaired T-test. (XLSX) [file pgen.1009802.s003.xlsx]

## Sheet: Sheet1
Table S1
TG species	WT - Fasted - µg TG/ml plasma				Average	SD	EL KO - Fasted - µg TG/ml plasma							Average	SD	Fold Difference KO:WT	P-value	Log[2](Fold Difference)	-Log[10](P-value)	WT - 7 hrs OFTT - µg TG/ml plasma			Average	SD	EL KO - 7 hrs OFTT - µg TG/ml plasma							Average	SD	Fold Difference KO:WT	P-value	Log[2](Fold Difference)	-Log[10](P-value)
16:0/16:0/16:0	31.3316	28.8509	30.5556	32.767	30.8762	1.6317	24.821	17.5992	33.8462	12.2748	23.2019	24.7475	34.2857	24.3966	7.97875	0.790141	0.150735	-0.339818	0.821785	83.9015	173.434	146.579	134.638	45.9452	109.331	75.0462	70.1783	50.0779	88.3929	105.66	232.108	104.399	59.9654	0.775405	0.462486	-0.366978	0.334901
16:0/16:0/18:0	13.8381	20.2934	19.2593	8.98058	15.5928	5.23892	6.89737	8.51775	10.7077	2.92793	9.14153	5.30303	9.01099	7.5009	2.65821	0.481048	0.00707256	-1.05575	2.15042	42.9924	66.0907	47.3684	52.1505	12.2692	48.8844	48.0591	20.5835	43.9481	39.0625	62.0755	107.843	52.9223	27.2594	1.0148	0.964551	0.0211944	0.0156748
16:0/16:0/18:1	79.3734	110.513	69.6296	108.738	92.0636	20.6781	90.6921	41.9624	66.7692	71.1712	96.2877	46.8013	67.9121	68.7994	20.2055	0.747304	0.101676	-0.420234	0.99278	488.636	779.698	315.789	528.041	234.451	778.905	1347.5	317.666	480.519	895.089	1028.3	2149.51	999.642	610.773	1.89311	0.242692	0.920762	0.614944
16:0/16:0/18:2	120.366	66.2592	52.037	20.6796	64.8353	41.6299	97.852	45.0939	91.3846	90.3153	89.0951	52.5253	82.8571	78.4462	20.8246	1.20993	0.479556	0.274923	0.319161	156.629	204.968	128.684	163.427	38.5934	271.805	436.229	220.421	204.675	392.857	252.83	389.706	309.789	93.9829	1.89558	0.0349481	0.922642	1.45658
16:0/16:0/20:4	15.4569	9.14425	4.75926	1.01456	7.59375	6.20627	15.9427	7.6618	13.8769	21.0135	10.348	11.3805	23.0769	14.7572	5.65284	1.94333	0.0821773	0.958534	1.08525	16.4962	17.7106	11.6579	15.2882	3.20206	47.4645	51.756	20.5835	29.6104	53.3482	33.0189	88.7255	46.3581	22.3494	3.03228	0.0490482	1.6004	1.30938
16:0/16:0/20:5	10.1567	6.45477	5.16667	3.34951	6.2819	2.88018	7.68496	4.19624	6.98462	9.48198	4.15313	6.16162	15.2308	7.69905	3.8215	1.22559	0.538448	0.293478	0.268856	16.8371	13.8013	15.7895	15.476	1.542	18.1136	36.414	17.342	10.8052	40.4018	16.3019	43.8725	26.1787	13.5226	1.69157	0.222867	0.758365	0.651955
16:0/16:0/22:5	2.76762	2.20049	1.48148	2.45146	2.22526	0.547462	2.1074	0.555324	0.584615	1.45495	1.50812	0.225589	0.661538	1.01393	0.680036	0.455647	0.0143657	-1.13401	1.84267	3.01136	0.587473	0.423684	1.34084	1.44903	16.5923	5.23105	15.154	3.03896	2.12277	1.77358	4.28922	6.88598	6.26736	5.13557	0.180427	2.36052	0.743698
16:0/16:0/22:6	51.6971	28.8509	14.0556	5.89806	25.1254	20.1011	52.9833	25.0522	40.3077	45.2703	28.7703	40.5724	70.989	43.4207	15.4095	1.72816	0.122331	0.789238	0.912464	51.7045	31.3175	36.8421	39.9547	10.5439	124.746	142.329	91.248	94.5455	229.911	90	154.657	132.491	50.1415	3.31603	0.0154506	1.72946	1.81105
16:0/18:0/18:0	32.376	53.3007	35.5556	17.4757	34.677	14.7059	16.2053	10.501	19.0462	13.2207	29.6984	20.0337	23.0769	18.826	6.39503	0.542896	0.0318584	-0.881251	1.49678	87.6894	168.898	130.789	129.126	40.6301	92.0892	118.299	64.3436	73.2468	119.866	135.849	211.275	116.424	49.2581	0.901633	0.707025	-0.149387	0.150565
16:0/18:0/18:1	514.36	432.763	235.185	164.078	336.597	164.21	233.413	96.6597	80	136.261	181.439	108.418	226.374	151.795	62.476	0.45097	0.0228978	-1.1489	1.64021	967.803	1578.83	2492.11	1679.58	767.129	2454.36	1866.91	821.718	1176.62	2276.79	2301.89	2696.08	1942.05	697.522	1.15627	0.609474	0.209481	0.215045
16:0/18:0/18:2	161.619	97.7995	68.7037	25.7282	88.4625	57.0527	188.544	115.449	148.923	171.171	87.007	103.535	338.462	164.727	84.9072	1.86211	0.147364	0.896941	0.83161	257.576	321.814	458.947	346.112	102.861	265.72	489.834	272.285	361.039	299.107	386.792	688.725	394.786	151.358	1.14063	0.629912	0.18983	0.20072
16:0/18:0/20:4	36.5535	30.8068	16.3333	3.93204	21.9064	14.6957	54.8926	39.8747	58.4615	42.5676	26.9142	39.0572	64.6154	46.6262	13.1652	2.12842	0.0181796	1.08979	1.74042	55.303	39.3089	35.5263	43.3794	10.4979	32.8803	62.8466	54.7812	94.026	149.33	101.887	179.167	96.4168	52.568	2.22264	0.132035	1.15228	0.87931
16:0/18:0/20:5	12.6893	6.96822	8.5	11.784	9.98537	2.69912	11.6706	7.4739	19.3846	10.8333	8.05104	8.45118	21.6923	12.5081	5.72727	1.25265	0.435256	0.32498	0.361256	21.5909	17.257	15.9737	18.2739	2.94343	43.6105	57.1165	18.4765	25.4805	47.9911	33.0189	71.0784	42.3961	18.341	2.32004	0.0597931	1.21415	1.22335
16:0/18:0/22:5	1.42298	11.5892	15.7963	3.39806	8.05164	6.78452	0.5179	0.292276	0.664615	0.601351	0.556845	0.392256	0.852747	0.553999	0.182437	0.0688056	0.0137561	-3.86133	1.8615	1.57576	3.23974	2.63158	2.48236	0.841968	0.231237	0.310536	0.204214	0.6	0.287946	3.67925	2.0098	1.04614	1.32601	0.42143	0.127234	-1.24664	0.895397
16:0/18:0/22:6	51.1749	28.3619	21.2963	5.02427	26.4643	19.1538	56.3246	36.5344	83.6923	61.2613	48.9559	53.8721	95.3846	62.2893	20.4204	2.35371	0.0188778	1.23493	1.72405	84.6591	46.8683	45.2632	58.9302	22.2964	169.168	266.174	91.8963	133.766	272.321	124.906	274.51	190.392	78.7167	3.2308	0.0247546	1.69189	1.60634
16:0/18:1/18:1	6814.62	4987.78	3037.04	1247.57	4021.75	2408.25	2434.37	812.109	1387.69	1986.49	2761.02	1902.36	3384.62	2095.52	857.986	0.521047	0.0798393	-0.940515	1.09778	13428	22246.2	8684.21	14786.2	6882.25	22718.1	24214.4	9238.25	15532.5	23437.5	21886.8	46323.5	23335.9	11484.3	1.57822	0.272926	0.658302	0.563955
16:0/18:1/18:2	2819.84	1198.04	748.148	252.427	1254.62	1112.66	1584.73	778.706	1372.31	1804.05	1002.32	1717.17	3560.44	1688.53	906.242	1.34586	0.49776	0.428524	0.30298	4886.36	3304.54	2576.32	3589.07	1181.02	5354.97	9297.6	3743.92	4337.66	7209.82	4000	7181.37	5875.05	2077.4	1.63693	0.118323	0.71099	0.926931
16:0/18:1/20:4	496.084	210.269	143.333	22.5243	218.053	200.978	319.809	151.775	329.231	459.459	324.826	410.774	876.923	410.4	226.957	1.88211	0.193993	0.912354	0.712215	700.758	254.86	510.526	488.715	223.748	1044.62	1602.59	701.783	1088.31	1535.71	958.491	1529.41	1208.7	347.833	2.47323	0.0117545	1.3064	1.9298
16:0/18:1/20:5	157.963	71.6381	52.037	11.6748	73.3283	61.6994	115.036	79.1232	146.769	154.279	86.5429	91.2458	320.879	141.982	84.1658	1.93625	0.190703	0.953267	0.719643	177.273	84.8812	134.737	132.297	46.2441	391.481	473.198	270.665	407.792	549.107	326.415	835.784	464.92	187.204	3.51422	0.0186136	1.8132	1.73017
16:0/18:1/22:5	2.76762	2.20049	1.48148	2.45146	2.22526	0.547462	2.1074	0.555324	0.584615	1.45495	2.66821	0.225589	0.661538	1.17966	0.919679	0.530123	0.0708927	-0.915602	1.1494	4.9053	0.587473	0.423684	1.97215	2.5415	16.5923	5.23105	15.154	30.3896	2.12277	1.77358	9.19118	11.4935	10.192	5.82789	0.16039	2.54297	0.794823
16:0/18:1/22:6	704.961	312.958	225.926	37.3786	320.306	281.051	613.365	300.626	476.923	646.396	361.949	518.519	1010.99	561.252	234.099	1.75224	0.159592	0.809199	0.796989	780.303	362.851	486.842	543.332	214.383	1835.7	2495.38	1239.87	1568.83	2343.75	1462.26	3946.08	2127.41	923.491	3.91549	0.0216503	1.96919	1.66454
16:0/18:2/18:2	2007.83	716.381	488.889	83.2524	824.089	831.474	770.883	830.898	1676.92	2139.64	1088.17	1424.24	3428.57	1622.76	931.754	1.96916	0.190298	0.977578	0.720565	2234.85	874.73	1278.95	1462.84	698.458	2738.34	4750.46	2641.82	1524.68	4196.43	1830.19	6225.49	3415.34	1704.58	2.33473	0.0991342	1.22326	1.00378
16:0/18:2/20:4	718.016	286.064	145.37	17.0874	291.634	304.741	400.955	246.347	772.308	540.541	440.835	545.455	1072.53	574.138	272.282	1.96869	0.146352	0.977238	0.834601	409.091	162.203	378.947	316.747	134.685	1176.47	1672.83	727.715	945.455	1285.71	609.434	1602.94	1145.79	410.259	3.61738	0.0105044	1.85494	1.97863
16:0/18:2/20:5	180.679	97.7995	68.7037	17.767	91.2373	68.1872	147.017	124.008	288	145.495	146.172	131.818	263.736	178.035	67.7349	1.95134	0.071775	0.964468	1.14403	177.462	112.527	235.263	175.084	61.4026	448.276	674.677	215.559	290.909	560.268	245.283	698.529	447.643	202.711	2.55673	0.057517	1.3543	1.2402
16:0/18:2/22:5	31.0705	3.08068	2.12963	2.86408	9.78622	14.1954	22.2196	3.11065	18.4923	20.8784	3.01624	9.30976	3.6044	11.5188	8.7678	1.17704	0.805194	0.235161	0.0940993	0.660985	0.583153	0.752632	0.66559	0.0848329	48.2759	78.1885	74.7164	28.0519	62.2768	135.66	2.94118	61.4444	42.1828	92.3158	0.0424423	6.5285	1.3722
16:0/18:2/22:6	806.789	249.389	175.185	28.3981	314.94	340.514	809.069	417.537	1024.62	709.459	675.174	722.222	1206.59	794.953	255.532	2.52414	0.0255611	1.33579	1.59242	607.955	246.22	394.737	416.304	181.829	2089.25	4140.48	758.509	1371.43	2433.04	969.811	2916.67	2097.03	1193.68	5.03725	0.0468999	2.33264	1.32883
16:0/20:4/20:4	142.037	51.3447	37.5926	6.21359	59.2969	58.3038	136.993	83.9248	169.538	134.685	132.947	109.596	188.132	136.545	34.7887	2.30274	0.0207742	1.20335	1.68248	128.598	82.7214	93.4211	101.58	24.0022	326.572	524.954	181.524	190.13	564.732	170.189	620.098	368.314	197.546	3.62584	0.0542419	1.85832	1.26567
16:0/20:4/20:5	10.5222	8.06846	5.64815	1.54369	6.44562	3.82609	8.11456	5.17745	6.18462	7.5	5.84687	10.3704	14.0659	8.17997	3.11847	1.26907	0.432924	0.343776	0.363588	10.6061	8.7041	13.3158	10.8753	2.3176	25.9635	26.6174	13.9708	17.013	27.0089	16	33.0882	22.8088	7.1394	2.0973	0.0250942	1.06854	1.60043
16:0/20:4/22:5	17.9112	10.978	13.4259	13.1553	13.8676	2.90993	58.7112	20.1461	68.6154	85.3604	77.2622	49.3266	102.418	65.9771	26.6722	4.75763	0.0041771	2.25024	2.37912	0.827652	1.51404	1.35	1.23056	0.358442	16.6329	32.7172	24.6353	59.7403	37.9464	41.3208	1.11765	30.5872	18.8078	24.8563	0.031049	4.63554	1.50795
16:0/20:4/22:6	196.345	74.5721	61.4815	7.37864	84.9442	79.7591	216.706	137.787	202.154	211.486	135.035	120.707	312.088	190.852	66.798	2.24679	0.042103	1.16787	1.37569	137.311	55.2916	114.737	102.446	42.3683	486.815	595.194	191.248	212.727	397.321	176.226	784.314	406.264	231.585	3.96562	0.06057	1.98755	1.21774
16:0/22:6/22:6	127.415	123.472	59.2593	28.1553	84.5754	48.8955	169.69	73.904	178.462	176.577	119.026	143.434	250.549	158.806	55.1733	1.87768	0.0528962	0.908954	1.27658	121.591	60.9071	214.211	132.236	77.2041	290.061	384.473	162.075	215.325	383.929	196.226	531.863	309.136	131.92	2.33776	0.0662252	1.22512	1.17898
18:0/18:0/18:0	28.1984	109.291	38.5185	12.767	47.1937	42.7292	17.8998	18.4551	37.2308	6.17117	40.6032	70.202	38.4615	32.7177	21.0092	0.693263	0.461798	-0.528525	0.335548	99.4318	158.315	255	170.916	78.5458	46.6531	48.6137	44.5705	22.5195	45.9821	127.547	147.059	68.9921	47.8243	0.403662	0.0322244	-1.30878	1.49182
18:0/18:0/18:1	166.58	276.284	102.407	76.699	155.492	88.9567	31.0263	27.7662	48	26.1261	93.7355	26.936	32.5275	40.8739	24.479	0.262868	0.00896654	-1.92759	2.04737	818.182	801.296	313.158	644.212	286.825	1032.45	1068.39	288.493	506.494	495.536	900	1039.22	761.512	322.337	1.18208	0.602825	0.241331	0.219809
18:0/18:0/18:2	39.1645	62.1027	18.3148	16.7718	34.0885	21.2856	48.6874	33.6117	58.4615	36.2613	34.8028	34.5118	41.0989	41.0622	9.32317	1.20458	0.461221	0.268527	0.336091	111.742	94.1685	74.2105	93.3738	18.7786	163.895	229.205	52.3501	64.9351	133.705	200	389.706	176.257	114.482	1.88764	0.262251	0.916587	0.581283
18:0/18:0/20:4	13.0287	14.3765	6.22222	2.45146	9.01973	5.64906	26.0143	24.0084	26.2462	22.3649	14.71	13.7037	31.8681	22.7022	6.50913	2.51695	0.00671508	1.33168	2.17295	27.4621	13.0238	17.7105	19.3988	7.36575	63.8945	77.0795	15.154	18.5714	52.6786	43.3962	106.373	53.8781	32.2793	2.77739	0.114328	1.47373	0.941848
18:0/18:0/20:5	3.34204	5.69682	4.59259	4.27184	4.47582	0.97152	3.34129	3.00626	3.63077	2.22297	3.03944	2.86195	3.8022	3.12927	0.526833	0.699149	0.0140339	-0.516327	1.85282	5.68182	4.34125	4.73684	4.91997	0.68879	5.86207	7.1719	3.50081	5.32468	6.58482	6.5283	19.0196	7.71317	5.12642	1.56773	0.389913	0.648674	0.409032
18:0/18:0/22:5	0.950392	1.49389	1.27222	1.28883	1.25133	0.22453	3.96181	0.787056	4.64615	4.52703	4.64037	1.85185	6.92308	3.90534	2.0218	3.12094	0.0308308	1.64198	1.51102	0.388258	0.423326	0.673684	0.495089	0.155658	0.699797	2.38447	3.6953	5.97403	2.34375	2.56604	0.698529	2.62313	1.82207	5.2983	0.0867318	2.40553	1.06182
18:0/18:0/22:6	7.72846	8.77751	5.18519	2.30583	5.99924	2.8875	25.0597	11.1273	18.8	14.9775	10.232	14.1582	19.8242	16.3113	5.24902	2.71889	0.00595253	1.44302	2.2253	11.3068	10.432	15.1316	12.2901	2.49935	26.7748	31.793	13.6305	15.1948	36.1607	21.6981	49.7549	27.8581	12.6872	2.26671	0.0756601	1.1806	1.12113
18:0/18:1/18:1	4334.2	4058.68	1129.63	866.505	2597.25	1853.12	692.124	205.637	256.923	527.027	2039.44	367.003	747.253	690.773	629.461	0.265963	0.0305551	-1.9107	1.51492	6609.85	9416.85	5421.05	7149.25	2051.78	12880.3	12643.3	4554.29	6779.22	12834.8	14641.5	18259.8	11799	4662.99	1.65039	0.144494	0.722805	0.840149
18:0/18:1/18:2	657.963	435.208	194.444	75.9709	340.897	258.882	279.236	225.47	291.385	288.288	399.072	193.603	538.462	316.502	117.111	0.92844	0.831273	-0.107119	0.0802564	922.348	1084.23	513.158	839.913	294.327	1772.82	1735.67	818.476	1038.96	1316.96	1543.4	3137.25	1623.36	754.593	1.93278	0.128547	0.950674	0.890938
18:0/18:1/20:4	176.501	121.027	46.8519	12.1845	89.1411	73.8449	159.427	140.084	117.846	102.252	128.538	152.189	318.681	159.86	72.7315	1.79333	0.157135	0.842642	0.803727	196.97	143.413	133.684	158.022	34.0785	306.288	460.259	168.558	324.675	383.929	441.509	821.078	415.185	203.849	2.62739	0.0688101	1.39363	1.16235
18:0/18:1/20:5	14.8042	14.7188	8.01852	4.75728	10.5747	5.0146	19.8568	12.0251	14.4	14.1216	12.5754	15.5556	17.7143	15.1784	2.7959	1.43535	0.0775265	0.521402	1.11055	24.4318	22.8942	30	25.7753	3.73858	36.1055	39.1867	21.0697	25.3506	33.2589	46.4151	99.2647	42.9502	26.2258	1.66633	0.306568	0.736673	0.513473
18:0/18:1/22:5	1.047	3.17848	5.64815	4.19903	3.51816	1.93412	1.88544	12.2129	4.24615	2.72523	1.37123	0.558923	3.97802	3.85399	3.92029	1.09546	0.877909	0.13153	0.0565504	0	0.896328	0	0.298776	0.517495	1.84381	5.58226	1.83144	7.09091	7.65625	2.67925	15	5.95485	4.66854	19.9308	0.07768	4.31693	1.10969
18:0/18:1/22:6	84.8564	59.4132	24.6296	10.5825	44.8704	33.6438	107.16	49.0605	84.3077	74.7748	92.1114	67.5084	118.242	84.7378	23.6248	1.8885	0.0452247	0.91724	1.34462	135.417	80.7775	102.105	106.1	27.5377	161.055	177.079	129.66	168.312	250	198.113	433.824	216.863	102.616	2.04395	0.112113	1.03136	0.950345
18:0/18:2/18:2	93.9948	65.2812	28.8889	12.5728	50.1844	36.585	128.878	134.864	187.077	147.072	200.696	135.017	206.813	162.917	33.9433	3.24636	0.00059389	1.69882	3.22629	198.864	144.276	157.368	166.836	28.4986	286.004	414.048	147.326	158.961	285.714	305.66	438.725	290.92	112.033	1.74375	0.104054	0.80219	0.982739
18:0/18:2/20:4	31.8538	18.3619	10.2593	2.41019	15.7213	12.5731	50.5967	34.6555	45.2308	49.3243	42.4594	40.7407	58.9011	45.9869	7.83264	2.92514	0.000747872	1.54851	3.12617	43.3712	17.0842	30	30.1518	13.1441	54.7667	68.7616	43.1118	49.6104	79.0179	61.5094	153.922	72.9571	37.6549	2.41966	0.0992113	1.2748	1.00344
18:0/18:2/20:5	18.8773	21.5403	9.62963	1.66262	12.9275	9.08028	16.6348	19.499	13.7231	17.9955	12.645	16.4983	24.8352	17.4044	4.03257	1.34631	0.278308	0.429013	0.555474	31.0606	15.8963	37.6316	28.1962	11.1472	24.1379	34.5656	21.3938	33.7662	35.7143	42.8302	210.539	57.5639	67.8439	2.04155	0.491383	1.02967	0.30858
18:0/18:2/22:5	17.9112	10.978	13.4259	13.1553	13.8676	2.90993	58.7112	20.1461	68.6154	85.3604	77.2622	49.3266	102.418	65.9771	26.6722	4.75763	0.0041771	2.25024	2.37912	0.827652	1.51404	1.35	1.23056	0.358442	16.6329	32.7172	24.6353	59.7403	37.9464	41.3208	1.11765	30.5872	18.8078	24.8563	0.031049	4.63554	1.50795
18:0/18:2/22:6	12.2193	6.55257	2.22222	6.21359	6.80193	4.11218	26.7303	19.4781	21.2	21.0811	12.9002	33.5017	21.978	22.4099	6.37886	3.29464	0.00184899	1.72012	2.73307	13.1061	7.5162	14.1053	11.5758	3.55107	25.355	27.9113	14.684	13.3766	22.7679	28.1132	112.99	35.0283	34.8882	3.02598	0.294047	1.5974	0.531583
18:0/20:4/20:4	40.7311	45.7213	19.4444	27.9126	33.4524	11.978	100.239	37.9958	53.5385	73.1982	46.8677	79.2929	107.033	71.1664	26.4677	2.1274	0.0263969	1.08909	1.57845	41.0985	16.5659	63.4211	40.3618	23.4363	136.917	111.46	53.8088	70.3896	100.446	113.019	424.02	144.294	126.444	3.57502	0.20862	1.83795	0.680643
18:0/20:4/20:5	6.78851	8.01956	3.77778	7.62136	6.5518	1.91916	19.0453	8.74739	7.04615	9.21171	8.05104	6.11111	13.6264	10.2627	4.55198	1.5664	0.161209	0.647451	0.792612	9.05303	4.29806	12.1316	8.49422	3.94655	29.6146	28.0961	13.0794	17.1169	18.6161	20.1887	75.7353	28.921	21.4689	3.40479	0.152033	1.76756	0.818063
18:0/20:4/22:5	6.68407	7.62836	7.11111	6.60194	7.00637	0.470915	36.9928	8.20459	29.3538	43.018	38.9791	21.8855	60.6593	34.1562	16.6302	4.87502	0.0110168	2.28541	1.95794	0	0	0.334211	0.111404	0.192957	7.9716	13.0684	14.1005	32.987	15.0893	16.3019	0	14.217	9.99902	127.617	0.0459299	6.99567	1.3379
18:0/20:4/22:6	32.6371	18.0685	11.7593	17.8398	20.0762	8.86904	83.5322	29.2276	52.6154	55.1802	35.7309	47.4747	50.5495	50.6158	17.3071	2.52119	0.0101304	1.3341	1.99437	33.1439	14.0821	32.1053	26.4438	10.7181	163.692	126.063	53.4846	83.1169	114.955	102.642	259.804	129.108	67.1088	4.88237	0.0342246	2.28758	1.46566
18:0/22:6/22:6	34.2037	25.4279	17.7778	14.0777	22.8717	8.91123	38.4248	25.0522	32.9231	42.3423	26.4501	31.3131	56.2637	36.1099	10.7945	1.5788	0.0684122	0.658829	1.16487	24.8106	14.6652	29.4737	22.9832	7.57148	58.8235	68.7616	29.6596	38.1818	66.2946	47.7358	168.382	68.2628	46.4284	2.97012	0.142874	1.57052	0.845046
18:1/18:1/18:1	36031.3	33740.8	10944.4	5800.97	21629.4	15479.1	3651.55	858.038	1698.46	3783.78	17772.6	2205.39	3010.99	4711.55	5854.87	0.217831	0.0259109	-2.19872	1.58652	53030.3	43844.5	20815.8	39230.2	16595.6	108316	127357	39870.3	37922.1	60267.9	126792	115196	87960.3	40413.5	2.24216	0.0852294	1.16489	1.06941
18:1/18:1/18:2	3159.27	2811.74	1159.26	288.835	1854.77	1360.56	1260.14	480.167	1483.08	1952.7	1380.51	885.522	1896.7	1334.12	525.901	0.719288	0.377671	-0.475358	0.422886	4981.06	4686.83	2505.26	4057.72	1352.49	7951.32	17430.7	4327.39	4597.4	8236.61	7188.68	9656.86	8484.13	4393.64	2.09086	0.135538	1.0641	0.86794
18:1/18:1/20:4	592.689	293.399	136.667	46.1165	267.218	239.824	579.952	237.996	443.077	790.541	368.91	493.266	1021.98	562.246	266.227	2.10407	0.101078	1.07318	0.995342	861.742	384.449	526.316	590.836	245.101	1387.42	2809.61	777.958	1296.1	1997.77	1166.04	3480.39	1845.04	977.97	3.12277	0.0664264	1.64282	1.17766
18:1/18:1/20:5	74.4125	67.2372	33.1481	6.45631	45.3135	31.5451	104.296	46.5553	77.8462	117.568	51.7401	77.1044	111.429	83.7912	28.34	1.84914	0.0667528	0.886856	1.17553	95.8333	74.0821	126.316	98.7437	26.2382	156.795	445.471	122.853	109.351	229.911	180.566	529.412	253.48	166.361	2.56705	0.159742	1.36011	0.796581
18:1/18:1/22:5	3.02872	0.440098	0.65	0.0395631	1.0396	1.35005	1.75179	0.77453	2.56923	0.623874	0.259861	1.62121	2.08571	1.38374	0.846724	1.33104	0.610932	0.412556	0.214007	3.20076	0	0	1.06692	1.84796	4.52333	2.14418	5.10535	6.33766	1.8125	3.39623	6.83824	4.30821	1.95554	4.03799	0.0408998	2.01364	1.38828
18:1/18:1/22:6	449.086	203.667	103.333	27.4272	195.879	183.589	448.687	242.171	384.615	576.577	266.821	429.293	375.824	389.141	113.321	1.98665	0.0561133	0.990335	1.25093	395.833	347.732	284.211	342.592	55.9886	716.024	2255.08	583.468	929.87	1433.04	677.358	3014.71	1372.79	932.035	4.00708	0.101718	2.00255	0.992601
18:1/18:2/18:2	1652.74	757.946	333.333	120.874	716.224	678.197	1057.28	1288.1	1301.54	2225.23	1009.28	2255.89	2263.74	1628.72	589.594	2.27404	0.0435821	1.18526	1.36069	1484.85	1205.18	1247.37	1312.47	150.77	4239.35	7560.07	1944.89	1490.91	3683.04	1905.66	6102.94	3846.7	2309.22	2.93089	0.103828	1.55134	0.983685
18:1/18:2/20:4	655.352	449.878	130.37	26.4563	315.514	289.469	615.752	569.937	612.308	1036.04	392.111	572.391	986.813	683.621	236.674	2.16669	0.0470974	1.11549	1.327	386.364	315.335	497.368	399.689	91.7455	1127.79	2569.32	1016.21	935.065	1366.07	805.66	2818.63	1519.82	823.737	3.80251	0.0528313	1.92695	1.27711
18:1/18:2/20:5	85.9008	34.7188	21.1111	5.55825	36.8222	34.8205	134.129	84.7599	138.462	85.8108	48.9559	74.4108	154.286	102.973	39.2068	2.7965	0.0209856	1.48362	1.67808	64.5833	53.1317	67.3684	61.6945	7.54518	387.424	462.107	120.097	170.13	234.375	114.528	659.314	306.854	204.384	4.97376	0.0796852	2.31434	1.09862
18:1/18:2/22:5	357.702	50.1222	87.963	80.0971	143.971	143.417	99.0453	23.382	110.462	80.8559	99.768	65.9933	31.8681	73.0535	34.3094	0.507417	0.227755	-0.978756	0.642532	727.273	122.03	12.1579	287.154	385.093	744.422	210.721	636.953	825.974	168.75	315.094	1536.76	634.097	476.334	2.20822	0.301526	1.14288	0.520675
18:1/18:2/22:6	365.535	143.765	88.7037	22.0388	155.011	148.913	472.554	450.939	615.385	385.135	271.462	466.33	584.615	463.774	116.193	2.99188	0.00392069	1.58105	2.40664	259.47	185.529	260	235	42.8435	1020.28	1940.85	675.851	589.61	1381.7	560.377	3627.45	1399.45	1101.87	5.9551	0.115052	2.57413	0.939105
18:1/20:4/20:4	162.663	161.614	49.8148	6.99029	95.2705	79.1682	145.823	94.1545	212.308	306.306	203.016	262.626	285.714	215.707	76.5311	2.26415	0.0348816	1.17897	1.4574	75.3788	49.2441	209.211	111.278	85.813	152.13	375.231	207.455	184.156	368.304	339.623	637.255	323.45	166.151	2.90669	0.0747733	1.53938	1.12625
18:1/20:4/22:5	18.7467	18.9976	7.37037	19.8544	16.2423	5.93357	29.5943	17.9123	36	33.1081	17.7958	28.9562	33.6264	28.1419	7.42687	1.73263	0.0233812	0.792966	1.63113	16.0038	8.92009	23.1316	16.0185	7.10576	45.8418	51.0166	28.363	36.1039	43.9732	46.4151	107.598	51.3302	25.9291	3.20444	0.0544969	1.68007	1.26363
18:1/20:4/22:6	102.089	67.2372	27.5926	4.63592	50.3886	43.0881	149.403	95.4071	113.231	157.207	73.0858	171.717	169.89	132.849	38.9627	2.63648	0.00987508	1.39862	2.00546	60.2273	28.2937	118.158	68.893	45.5545	146.653	256.932	178.282	201.039	272.321	194.34	485.294	247.837	113.429	3.59742	0.0330454	1.84696	1.48089
18:1/22:6/22:6	66.0574	73.1051	32.7778	41.7476	53.422	19.2315	104.535	84.1336	122.154	90.991	57.3086	85.8586	116.923	94.5576	22.158	1.77001	0.0128929	0.82376	1.88965	50.3788	34.9892	87.3684	57.5788	26.9217	118.053	147.32	80.2269	109.61	157.366	102.264	299.02	144.837	72.8933	2.51546	0.0857858	1.33082	1.06658
18:2/18:2/18:2	879.896	268.949	438.889	26.4563	403.547	359.848	661.098	503.132	1264.62	1015.77	512.761	683.502	1035.16	810.863	294.506	2.00934	0.0711928	1.00672	1.14756	594.697	462.203	431.579	496.16	86.6987	1413.79	2051.76	782.82	675.325	1649.55	526.415	1696.08	1256.53	591.616	2.53252	0.0644765	1.34057	1.1906
18:2/18:2/20:4	295.039	144.254	70.1852	7.93689	129.354	123.716	300.716	203.132	544.615	500	366.589	348.485	446.154	387.099	118.507	2.99256	0.00763785	1.58138	2.11703	250	67.1706	244.211	187.127	103.926	511.156	678.373	356.564	363.636	745.536	262.264	953.431	552.994	249.619	2.95518	0.0442224	1.56325	1.35436
18:2/18:2/20:5	41.2533	17.5795	10.6852	2.88835	18.1016	16.5602	52.0286	42.38	66.1538	56.3063	41.0673	41.4141	65.2747	52.0893	10.9481	2.87761	0.00251095	1.52487	2.60016	39.9621	14.9244	31.0526	28.6464	12.6911	147.465	105.73	59.9676	73.7662	80.8036	80.566	194.853	106.164	48.3973	3.70603	0.0292575	1.88988	1.53376
18:2/18:2/22:6	61.3577	29.0954	10.7407	3.00971	26.0509	25.956	68.0191	50.1044	95.3846	79.0541	56.8445	87.3737	92.7473	75.6468	17.7729	2.90381	0.00426159	1.53795	2.37043	39.5833	15.8747	36.8421	30.7667	12.9695	114.807	140.296	63.6953	87.5325	122.098	67.7358	206.618	114.683	49.5041	3.72751	0.0230334	1.89821	1.63764
18:2/20:4/20:4	230.548	214.914	67.4074	7.64563	130.129	109.862	189.737	101.67	250.154	324.324	280.742	213.805	342.857	243.327	83.3901	1.86989	0.0841986	0.902955	1.0747	124.242	30.6695	307.895	154.269	141.031	194.118	421.442	247.974	213.247	520.089	250.943	617.647	352.209	167.758	2.28308	0.113607	1.19098	0.944595
18:2/20:4/20:5	30.8094	16.5037	11.1296	2.32039	15.1908	11.9416	41.5274	16.1587	41.2308	40.991	22.1114	31.6498	44.3956	34.0092	11.0383	2.23881	0.0266554	1.16273	1.57421	11.8371	7.79698	14.8421	11.4921	3.53522	59.6349	69.1312	38.4117	57.4026	93.9732	31.5094	120.833	67.2709	31.2326	5.85368	0.0175453	2.54934	1.75584
18:2/20:4/22:6	187.99	119.804	73.8889	22.1845	100.967	70.3981	128.162	111.691	122.154	231.982	139.675	316.498	334.066	197.747	95.9089	1.95853	0.114029	0.969774	0.942986	88.2576	43.1965	127.895	86.4496	42.378	257.606	332.717	155.267	319.481	638.393	155.472	629.902	355.548	202.825	4.11278	0.058618	2.04011	1.23197
18:2/22:6/22:6	108.616	124.205	118.889	99.0291	112.685	11.1691	65.8711	110.021	112.615	105.856	89.5592	131.818	185.055	114.399	37.3341	1.01521	0.931966	0.0217849	0.0306	72.5379	69.7624	142.368	94.8896	41.1413	101.014	86.5065	83.1442	118.182	292.411	64.1509	252.451	142.551	90.987	1.50229	0.421025	0.58716	0.375692
