# Supplementary material for: Endothelial lipase mediates efficient lipolysis of triglyceride-rich lipoproteins
Source: PLoS Genet. 2021 Sep 20;17(9):e1009802. doi: 10.1371/journal.pgen.1009802 (PMC8483387; doi:10.1371/journal.pgen.1009802)
Supplement: S2 Table — Concentrations of plasma PC species were measured by LC-MS as described in the Materials and Methods. PC species were measured from plasma of WT vs Lipg-/- mice after overnight fasting and 7 hours after OFTT with olive oil gavage. Each column under a group header (WT or Lipg-/-) corresponds to an individual mouse. Fold Difference corresponds to the ratio of mean concentrations for a given PC species from Lipg-/- vs WT mice for a given timepoint. P-value corresponds to comparison of WT vs Lipg-/- mice for a given timepoint by student’s unpaired T-test. (XLSX) [file pgen.1009802.s004.xlsx]

## Sheet: Sheet1
Table S2
PC species	WT - fasted - µg PC/ml plasma			Average	SD	EL KO - fasted - µg PC/ml plasma					Average	SD	Fold Difference KO:WT	P-value	Log[2](Fold Difference)	-Log[10](P-value)	WT - 7 hrs OFTT - µg PC/ml plasma				Average	SD	EL KO - 7 hrs OFTT - µg PC/ml plasma						Average	SD	Fold Difference KO:WT	P-value	Log[2](Fold Difference)	-Log[10](P-value)
PC 16:0-16:0	891.041	890.135	236.994	672.723	377.353	625	1175.32	1269.23	1710.94	1389.09	1233.92	395.944	1.83421	0.0961962	0.87516	1.01684	1015.29	1258.99	811.203	636.528	930.504	268.172	2907.69	2212.5	1749.14	1297.23	1690.91	891.139	1568.18	498.687	1.68531	0.050995	0.753011	1.29247
PC 16:0-18:0	297.821	255.605	70.8092	208.078	120.738	151.923	367.532	377.885	311.719	305.818	302.975	90.3885	1.45606	0.247806	0.542073	0.605889	382.263	462.83	336.1	213.382	348.643	104.278	857.692	933.333	621.993	418.136	677.273	367.089	603.565	226.288	1.73118	0.0422695	0.791756	1.37397
PC 16:0-18:1	3414.04	3475.34	774.566	2554.65	1541.9	1067.31	3110.39	3317.31	3742.19	3090.91	2865.62	1038.87	1.12173	0.740941	0.165723	0.130216	4373.09	4388.49	3215.77	2386.98	3591.08	972.645	8307.69	10083.3	6082.47	4458.44	7954.55	3898.73	6495.51	2552.68	1.80879	0.037068	0.855023	1.431
PC 16:0-18:2	7046	5538.12	1238.44	4607.52	3013.55	2480.77	6883.12	6903.85	7382.81	6872.73	6104.65	2037.21	1.32493	0.427074	0.405919	0.369497	8440.37	5227.82	3941.91	4032.55	5410.66	2103.09	12307.7	23375	9656.36	7607.05	9272.73	5974.68	11177.2	6973.85	2.06577	0.108643	1.04668	0.963996
PC 16:0-20:4	3220.34	1966.37	784.682	1990.46	1218.01	1201.92	3629.87	3875	4531.25	3472.73	3342.15	1262.76	1.67908	0.188584	0.747674	0.724496		1398.08	906.639	1432.19	1245.64	294.075	9307.69	5833.33	6254.3	3526.45	2950	2240.51	4160.92	1784.38	3.34039	0.0483911	1.74002	1.31523
PC 16:0-20:5	221.308	194.843	93.9306	170.027	67.2168	100.962	322.727	245.192	378.125	271.636	263.728	104.243	1.5511	0.219263	0.633289	0.659034	252.599	117.266	71.5768	189.873	157.829	79.7769	361.154	600	350.515	230.479	246.818	131.139	311.79	178.908	1.9755	0.103023	0.982214	0.987064
PC 16:0-22:5	0.365617	4.88789	0.25	1.75117	2.72263	20.4327	26.6234	46.8269	12.1875	17.4545	24.705	13.4217	14.1077	0.0296043	3.81841	1.52865	0.602446	0	0	0	0.150612	0.301223	11	10.6667	7.73196	7.88413	15.2727		10.3889	3.5243	68.9779	0.000292317	6.10806	3.53415
PC 16:0-22:6	1915.25	1399.1	699.422	1337.93	610.22	740.385	2493.51	2163.46	3093.75	2527.27	2203.68	883.712	1.64708	0.190304	0.719913	0.720551	1963.3	1040.77	524.896	1520.8	1262.44	619.426	2873.08	5166.67	3024.05	2312.34	2140.91	1025.32	2733.86	1537.14	2.16553	0.0793028	1.11472	1.10071
PC 18:0-18:0	147.458	132.96	50.8671	110.428	52.0883	63.4615	131.818	143.269	139.844	110.545	117.788	32.9257	1.06665	0.811055	0.0930806	0.0909498	173.7	139.808	155.809	98.5533	141.968	32.0833	426.923	441.667	309.622	225.189	472.727	263.291	342.499	109.442	2.41251	0.00429103	1.27054	2.36744
PC 18:0-18:1	951.574	903.587	380.058	745.073	317.022	360.096	818.182	699.038	714.844	734.545	665.341	176.713	0.892988	0.656003	-0.163288	0.183094	1305.81	1023.98	970.954	616.637	979.346	282.96	2923.08	3183.33	1780.07	1619.65	3650	1782.28	2403.07	942.193	2.45375	0.0108215	1.29499	1.96571
PC 18:0-18:2	3196.13	2309.42	826.59	2110.71	1197.2	1687.5	3474.03	3259.62	2875	3043.64	2867.96	697.336	1.35876	0.290917	0.442294	0.536231	4464.83	1772.18	1668.05	1518.99	2356.01	1409.71	7615.38	10250	5910.65	4357.68	5636.36	4556.96	6142.33	2391.7	2.60709	0.0127838	1.38244	1.89334
PC 18:0-20:4	1830.51	1226.46	566.474	1207.81	632.223	1360.58	3071.43	3615.38	3320.31	2756.36	2824.81	877.499	2.33878	0.033133	1.22576	1.47974	2877.68	1115.11	653.527	1132.01	1444.58	980.779	5346.15	5666.67	4845.36	2221.66	3172.73	2258.23	3632.93	1557.19	2.51487	0.0233417	1.33048	1.63187
PC 18:0-20:5	136.804	127.803	43.3526	102.653	51.5525	100	202.597	248.077	275	230.182	211.171	67.5094	2.05714	0.0553649	1.04064	1.25677	150.459	88.2494	42.7386	122.785	101.058	46.4675	308.846	415.417	248.454	167.506	220.909	156.709	241.799	104.144	2.39268	0.020669	1.25863	1.68468
PC 18:0-22:5	2.80872	0.403587	0.507225	1.23984	1.35967	1.78365	1.7987	1.07692	7.52344	3.45091	3.12672	2.60794	2.52187	0.29833	1.33449	0.525303	4.25076	4.05276	0	0	2.07588	2.39838	8.57692	4.83333	8.38488	2.04534	8.18182	7.06329	6.10173	2.67055	2.93935	0.0259972	1.5555	1.58507
PC 18:0-22:6	1416.46	1455.16	390.173	1087.27	604.009	725.962	1798.7	2201.92	2046.88	1818.18	1718.33	579.446	1.58041	0.191901	0.660302	0.716922	1477.06	844.125	317.427	1204.34	960.739	501.126	2934.62	3791.67	2034.36	1596.98	1750	1405.06	2115.61	964.792	2.20207	0.0357199	1.13886	1.44709
PC 18:1-18:1	3292.98	2713	1313.58	2439.86	1017.57	442.788	1188.31	1144.23	960.938	774.545	902.163	304.649	0.369761	0.0164009	-1.43534	1.78513	4159.02	3621.1	3506.22	2242.31	3382.17	811.428	8692.31	8958.33	5532.65	4030.23	8045.45	5240.51	6361.43	2058.99	1.88088	0.0159019	0.911404	1.79855
PC 18:1-18:2	762.712	681.614	283.237	575.854	256.638	331.731	1019.48	859.615	921.875	614.545	749.449	277.251	1.30146	0.413423	0.380127	0.383605	1097.86	563.549	529.046	506.329	674.196	283.42	2042.31	2462.5	1381.44	1030.23	1222.73	870.886	1393.56	627.926	2.06699	0.0391943	1.04753	1.40678
PC 18:1-20:4	348.668	271.3	112.283	244.084	120.52	246.154	535.065	570.192	559.375	472.727	476.703	134.304	1.95303	0.0496137	0.965712	1.3044	513.761	258.993	176.349	253.165	300.567	147.035	1073.08	1116.67	591.065	423.174	613.636	354.43	619.795	298.673	2.06209	0.0548651	1.0441	1.2607
PC 18:1-20:5	35.5932	31.3901	10	25.6611	13.7248	16.4904	50.0649	49.0385	57.0312	50.5455	44.6341	16.0436	1.73937	0.140632	0.798562	0.851917	37.9205	21.247	15.9129	29.6564	26.1842	9.65528	94.2308	89.5833	48.11	34.7607	50.4545	29.3671	50.4551	23.5984	1.92693	0.0628781	0.946305	1.2015
PC 18:1-22:5	18.4504	3.43049	2.65896	8.17994	8.90281	14.7596	96.7532	44.3269	34.375	28.4727	43.7375	31.5095	5.34692	0.112875	2.41871	0.947402	20.8257	25.4197	2.44813		16.2312	12.1555	70	21	52.2337	12.9975	63.6364	44.0506	38.7836	21.2573	2.38946	0.095839	1.25668	1.01846
PC 18:1-22:6	263.923	224.215	72.5434	186.894	101.001	123.077	352.597	399.038	475.781	363.636	342.826	131.961	1.83434	0.131995	0.875259	0.879444	256.575	158.993	77.1784	227.848	180.149	79.9305	738.462	754.167	343.643	327.456	370.909	187.848	396.804	211.941	2.20265	0.0587102	1.13924	1.23129
PC 18:2-18:2	392.252	280.269	92.052	254.858	151.705	259.615	639.61	590.385	511.719	414.545	483.175	151.22	1.89586	0.084444	0.922854	1.07343	529.052	180.336	173.444	189.873	268.176	174.048	526.923	1054.17	494.845	385.39	386.818	270.886	518.421	309.786	1.93314	0.148193	0.950943	0.829173
PC 18:2-20:4	96.8523	72.1973	25.1445	64.7314	36.4322		162.338	152.885	126.562	115.636	139.355	21.8897	2.15282	0.0189338	1.10623	1.72276	106.116	66.1871	50	65.4611	71.9411	23.9753	151.154	293.333	140.893	105.29	99.5455	75.6962	142.952	87.2421	1.98706	0.115269	0.990639	0.938288
PC 18:2-22:5	7.62712	7.33184	2.26879	5.74258	3.01202	1.875	5.27273	14.5192	6.64844	9.89091	7.64126	4.80137	1.33063	0.566584	0.412111	0.246736	8.99083	5.3717	4.27386	5.96745	6.15096	2.01901	15.2692	27.5	5.2921	9.21914	10.0909	9.74684	12.3698	8.67492	2.01104	0.139421	1.00794	0.855671
PC 18:2-22:6	42.8571	35.2018	9.1185	29.0591	17.6882	13.0769	47.987	62.5962	46.875	43.6364	42.8343	18.1628	1.47404	0.335194	0.559774	0.474703	41.2844	29.2566	15.8299	31.2839	29.4137	10.4715	70.3846	137.083	33.9863	57.6826	33.9545	24.9873	57.5388	46.092	1.95619	0.198875	0.968048	0.701419
PC 20:4-20:4	88.3777	35.8744	8.2659	44.1727	40.6955	34.0865	94.8052	106.731	98.4375	86.5455	84.1211	28.8948	1.90437	0.151516	0.929313	0.819542		25.1799	17.5726	31.1031	24.6185	6.78267	143.077	156.25	112.371	100.504	112.273	50.8861	106.457	37.6554	4.32426	0.00541539	2.11245	2.26637
PC 20:4-20:5	8.95884	5.35874	1.66185	5.32648	3.6486		14.026	15.0962	12.4219	15.6	14.286	1.40541	2.68207	0.00585283	1.42335	2.23263		2.80576	1.88174	4.91863	3.20204	1.55674	19.4615	30.9583	14.2612	11.335	11.6818	7.92405	15.2321	9.07547	4.75699	0.038111	2.25005	1.41895
PC 20:4-22:6	41.1622	18.7444	3.98844	21.2984	18.718		48.3766	81.1538	94.5312	81.0909	76.2882	19.652	3.58188	0.0135203	1.84072	1.86901	51.3761	8.34532	5.72614	16.962	20.6024	21.0698	101.538	137.083	65.9794	76.3224	41.4091	27.5949	69.6778	42.3421	3.38202	0.0390373	1.75789	1.40852
