# Supplementary material for: Endothelial lipase mediates efficient lipolysis of triglyceride-rich lipoproteins
Source: PLoS Genet. 2021 Sep 20;17(9):e1009802. doi: 10.1371/journal.pgen.1009802 (PMC8483387; doi:10.1371/journal.pgen.1009802)
Supplement: S1 Data — Units and measures correspond to the indicated figure panels in the Main Text, Figures or Supporting Information. (XLSX) [file pgen.1009802.s005.xlsx]

## Sheet: Figure_1
Figure_1
A
Cohort	coef	se_coef	P_val	exp_coef	N_total	N_alt
UKBB WES	0.0338	0.00261	2.93e-38	1.03435	195477	5191
UKBB genotyping	0.0369	0.00167	1.02e-107	1.03435	376335	10116
GLGC	0.184986	0.012258	1.85e-51	1.2032	311915	6675
MVP	0.1674	0.0127	1.48e-39	1.18223	211491	2580
Fixed-effect model	0.0455985	0.00250267	3.59e-74	1.04665	1095218	24562
B
Cohort	coef	se_coef	P_val	exp_coef	N_total	N_alt
UKBB WES	0.0723	0.0035	1.18e-94	1.07497	195477	5191
UKBB genotyping	0.0758	0.00225	3.89e-247	1.07497	376335	10116
GLGC	0.259258	0.012307	1.62e-98	1.29597	311915	6675
MVP	0.2326	0.0128	2.9e-73	1.26188	211491	2580
Fixed-effect model	0.0978984	0.00325495	9.76e-199	1.10285	1095218	24562
C
Cohort	coef	se_coef	P_val	exp_coef	N_total	N_alt
UKBB WES	0.0169755	0.00324838	1.73542e-07	1.01712	195477	5191
UKBB genotyping	0.0214	0.00208	1.16892e-24	1.02159	376335	10116
GLGC	0.0825983	0.0128	1.1e-10	1.08611	291354	6177
MVP	0.075	0.0127	3.77e-09	1.07788	211491	2580
Fixed-effect model	0.0519813	0.00304428	2.27663e-65	1.05336	1074657	24064
D
Cohort	coef	se_coef	P_val	exp_coef	N_total	N_alt
UKBB WES	0.014294	0.00716017	0.0459006	1.0144	195477	5191
UKBB genotyping	0.0162128	0.00460837	0.000434672	1.01634	376335	10116
GLGC	0.05099	0.0126	5.2e-05	1.05231	301087	6383
MVP	0.05062	0.01365	0.0002086	1.05192	211491	2580
Fixed-effect model	0.0243602	0.00379408	1.35745e-10	1.02466	1084390	24270

## Sheet: Figure_2
Figure_2
A
measure	coef	se_coef	P_val	P_val_FDR	exp_coef	N_total	N_alt
Concentration of chylomicrons and largest VLDL particles	0.145547	0.072827	0.0477035	0.103434	1.15667	18384	100
Concentration of large VLDL particles	0.091991	0.072882	0.213792	0.299309	1.09635	18384	100
Concentration of medium VLDL particles	0.068193	0.072376	0.35244	0.429057	1.07057	18697	102
Concentration of small VLDL particles	0.058163	0.072295	0.427503	0.491921	1.05989	18697	102
Concentration of very large VLDL particles	0.075671	0.072769	0.302227	0.386882	1.07861	18384	100
Concentration of very small VLDL particles	0.174601	0.072402	0.0175102	0.0544762	1.19077	18697	102
measure	coef	se_coef	P_val	P_val_FDR	exp_coef	N_total	N_alt
Concentration of IDL particles	0.151374	0.07244	0.0394794	0.0943423	1.16343	18697	102
measure	coef	se_coef	P_val	P_val_FDR	exp_coef	N_total	N_alt
Concentration of large LDL particles	0.096887	0.072393	0.187627	0.276503	1.10174	18697	102
Concentration of medium LDL particles	0.075602	0.072359	0.303979	0.386882	1.07853	18697	102
Concentration of small LDL particles	0.12539	0.072333	0.0879023	0.157102	1.13359	18697	102
measure	coef	se_coef	P_val	P_val_FDR	exp_coef	N_total	N_alt
Concentration of large HDL particles	0.327767	0.072433	7.92009e-06	8.80946e-05	1.38787	18697	102
Concentration of medium HDL particles	0.350342	0.07224	1.52999e-06	4.28397e-05	1.41955	18697	102
Concentration of small HDL particles	0.088753	0.072232	0.222104	0.300915	1.09281	18697	102
Concentration of very large HDL particles	0.236728	0.072529	0.001214	0.00536716	1.2671	18697	102
B
measure	coef	se_coef	P_val	P_val_FDR	exp_coef	N_total	N_alt
Total phospholipids	0.362756	0.091683	8.43005e-05	0.000544711	1.43729	12953	64
Phosphatidylcholine and other cholines	0.378301	0.091638	4.14e-05	0.000310097	1.4598	12976	61
measure	coef	se_coef	P_val	P_val_FDR	exp_coef	N_total	N_alt
Phospholipids in chylomicrons and largest VLDL particles	0.096013	0.066427	0.15049	0.229839	1.10077	20966	122
Phospholipids in large VLDL	0.151593	0.073203	0.039819	0.0943423	1.16369	17002	101
Phospholipids in medium VLDL	0.149528	0.066945	0.0269209	0.0685259	1.16129	20664	120
Phospholipids in small VLDL	0.128209	0.066477	0.056744	0.113488	1.13679	20975	122
Phospholipids in very large VLDL	0.127657	0.066841	0.0583499	0.113986	1.13616	20661	120
Phospholipids in very small VLDL	0.164866	0.072431	0.0247258	0.0685259	1.17924	18697	102
measure	coef	se_coef	P_val	P_val_FDR	exp_coef	N_total	N_alt
Phospholipids in IDL	0.181793	0.066539	0.00697301	0.0259377	1.19937	20983	122
measure	coef	se_coef	P_val	P_val_FDR	exp_coef	N_total	N_alt
Phospholipids in large LDL	0.15085	0.066455	0.025138	0.0685259	1.16282	20974	122
Phospholipids in medium LDL	0.050459	0.066341	0.454104	0.508596	1.05175	20982	122
measure	coef	se_coef	P_val	P_val_FDR	exp_coef	N_total	N_alt
Phospholipids in large HDL	0.33413	0.072385	5.30005e-06	8.39997e-05	1.39672	18697	102
Phospholipids in medium HDL	0.38986	0.066411	6.03e-09	5.07e-07	1.47677	20982	122
Phospholipids in very large HDL	0.245394	0.072402	0.000767998	0.00358399	1.27812	18697	102

## Sheet: Figure_3
Figure_3
A
TC	WT								Lipg-/-
Fasted	105	97	89	93	82	90	103	93	146	135	136	135	150
Refed	104	109	99	104	92	102	91	92	191	175	158	159	152
HDL-C	WT								Lipg-/-
Fasted	71	58	54	55	42	53	59	54	90	76	84	73	88
Refed	75.3	80.2	75.9	78.5	58.2	73.4	66.2	73.1	131.4	129.6	107.7	108.6	127.8
nonHDL-C	WT								Lipg-/-
Fasted	34	39.1	35.1	38.4	40.1	37.1	44.5	38.8	56.1	59	51.8	62.4	62
Refed	28.7	28.8	23.1	25.5	33.8	28.6	24.8		59.6	45.4	50.3	50.4	24.2
TG	WT								Lipg-/-
Fasted	44	59	45	50	54	60	60	57	66	57	59	48	78
Refed	33	46	20	17	49	68	87	47	227	205	105	135	153
Phospholipid	WT								Lipg-/-
Fasted	200	185	165	167	173	184	204	201	301	245	227	223	284
Refed	110	106	197	96	151	203	206	180	296	296	256	149	173
NEFA	WT								Lipg-/-
Fasted	0.63	0.76	0.76	0.81	0.68	1.01	0.99	0.77	0.76	0.95	0.63	0.7	1.02
Refed	0.79	0.52	0.52	0.56	0.48	0.46	0.61	0.52	0.5	0.69	0.64	1.11	0.5
B
	WT										Lipg-/-
Total Chol	-0.952381	12.3711	11.236	11.828	12.1951	13.3333	-11.6505	6.82			30.8219	29.6296	16.1765	17.7778	1.33333
HDL-C	6.05634	38.2759	40.5556	42.7273	38.5714	38.4906	12.2034	29.88			46	70.5263	28.2143	48.7671	45.2273
Non-HDL-C	-15.5882	-26.3427	-34.188	-33.5938	-15.7107	-22.9111	-44.2697	-27.5			6.23886	-23.0508	-2.89575	-19.2308	-60.9677
TG	-25	-22.0339	-55.5556	-66	-9.25926	13.3333	45	-17.5439			243.939	259.649	77.9661	181.25	96.1538
Phospholipids	25.3968	-31.5789	-31.5789	-30.8642	-29.4118	-54.4554	-38.3838	-32.4675			-34.2105	-27.3684	1.5873	58.5714	-50.9804
NEFA	-45	-42.7027	19.3939	-42.515	-12.7168	10.3261	0.980392	-10.4478			-42.1927	20.8163	12.7753	-33.1839	-39.0845
C
Fasted
Fraction Number	1	2	3	4	5	6	7	8	9	10	11	12	13	14	15	16	17	18	19	20	21	22	23	24	25	26	27	28	29	30	31	32	33	34	35	36	37	38	39	40	41	42	43	44	45	46
WT	0	0.032152	0	0.032152	0.032152	0	0	0.032152	0.321541	1.92926	1.92926	1.1254	0.675239	0.418004	0.192923	0.128615	0.160769	0.160769	0.160769	0.353695	0.321541	0.418004	0.514467	0.546621	0.450158	0.321541	0.192923	0.192923	0.09646	0.09646	0.160769	0.032152	0.064306	0.032152	0.064306	0.09646	0.09646	0.064306	0.032152	0.032152	0.09646	0.064306	0.064306	0.128615	0.09646	0.064306
KO	0.056442	0.087401	0.056442	0.087401	0.056442	0.056442	0.056442	0.056442	0.396999	2.1617	2.87378	1.69731	0.954275	0.582757	0.396999	0.27316	0.2422	0.27316	0.2422	0.27316	0.30412	0.335079	0.366039	0.335079	0.2422	0.2422	0.180281	0.149321	0.149321	0.118361	0.118361	0.118361	0.149321	0.118361	0.21124	0.149321	0.149321	0.149321	0.118361	0.118361	0.118361	0.118361	0.118361	0.118361	0.118361	0.149321
Refed
Fraction Number	1	2	3	4	5	6	7	8	9	10	11	12	13	14	15	16	17	18	19	20	21	22	23	24	25	26	27	28	29	30	31	32	33	34	35	36	37	38	39	40	41	42	43	44	45	46
WT - Fed	0.04577	0.04577	0	0.06865	0.04577	0.06865	0.11442	0.11442	0.983984	2.37987	2.10527	1.00687	0.526318	0.251718	0.18307	0.11442	0.16019	0.20595	0.20595	0.274602	0.389018	0.572084	0.572084	0.594968	0.594968	0.343251	0.297485	0.1373	0.11442	0.20595	0.251718	0.320368	0.366135	0.434785	0.457668	0.343251	0.320368	0.366135	0.11442	0.02289	0.11442	0.18307	0.06865	0.09154	0.06865	0.11442
EL KO - Fed	0.13758	0.07334	0.07334	0.09475	0.07334	0.09475	0.09475	0.13758	1.63651	6.88276	6.58297	3.13544	1.65792	0.908454	0.544428	0.415949	0.351709	0.415949	0.415949	0.480189	0.523015	0.501602	0.501602	0.480189	0.458775	0.415949	0.373122	0.266056	0.308882	0.266056	0.244643	0.266056	0.437362	0.480189	0.779974	0.779974	0.523015	0.330296	0.223229	0.1804	0.15899	0.223229	0.1804	0.15899	0.1804	0.1804
D
TC
Time (weeks)	WT										Lipg-/-
0	90	85	97	89	89	94	101	89	96	102	133	190	163	158	142	119	161	164
4	167	173	158	169	169	142	131	123	129	133	156	205	205	158	181	176	259	272
7	196	232	137	149	163	172	159	157	160	162	188	222	238	200	193	189	273	278
HDL-C
Time (weeks)	WT										Lipg-/-
0	66.3	53.1	71.7	59.7	66.3	68.1	72.2	65.2	70.3	75.4	78.6	127.9	113.9	98	86.9	83.2	116.5	109.2
4	120.7	115.5	108.9	124.4	121.4	74.1	79.3	92.5	94.5	97.2	107.1	134.2	144.8	112.6	128.8	119.9	175.8	188.1
7	152.6	153.6	102.4	108.1	127.4	128.4	120.2	124.1	122.3	124.2	119.2	132.9	138	138.7	128	131.3	181.8	180.9
nonHDL-C
Time (weeks)	WT										Lipg-/-
0	23.7	31.9	25.3	29.3	22.7	25.9	28.8	23.8	25.7	26.6	54.4	62.1	49.1	35.8	55.1	44.5	54.8
4	46.3	57.5	49.1	44.6	47.6	67.9	51.7	30.5	34.5	35.8	48.9	70.8	60.2	45.4	52.2	83.2	83.9
7	43.4	78.4	34.6	40.9	35.6	43.6	38.8	32.9	37.7	37.8	68.8	0	100	61.3	65	91.2	97.1
TG
Time (weeks)	WT										Lipg-/-
0	33	46	20	17	49	68	87	47	38	29	22	32	38	53	66	32	33	36
4	28	33	46	26	36	52	33	34	47	22	27	33	51	25	37	29	41	173
7	50	54	43	63	66	62	176	154	51	183	227	205	105	135	153	134	267	165
PL
Time (weeks)	WT										Lipg-/-
0	110	106	197	96	151	203	206	180	191	183	174	296	256	183	149	173	303	296
4	305	262	246	312	282	254	233	248	263	260	277	305	370	289	351	325	426	408
7	324	373	263	256	295	277	288	280	278	260	322	368	396	295	300	304	385	409
NEFA
Time (weeks)	WT										Lipg-/-
0	0.79	0.52	0.52	0.56	0.48	0.46	0.61	0.52	0.47	0.76	0.5	0.69	0.64	0.67	0.53	1.11	0.5	0.43
4	0.87	0.954	0.756	0.756	0.87	0.42	0.444	0.576	0.72	0.576	0.552	0.696	0.894	0.918	1.044	0.918	0.738	0.822
7	0.88	0.87	0.97	0.97	0.96	0.85	0.54	0.57	0.51	0.51	0.85	0.53	0.61	0.95	1	0.8	1.08	0.92
E
	WT										Lipg-/-
Total Chol	117.778	172.941	41.2371	67.4157	83.1461	82.9787	57.4257	76.4045	66.6667	58.8235	41.3534	16.8421	46.0123	58.88	35.9155	58.8235	69.5652	69.5122
HDL-C	130.166	189.266	42.8173	81.072	92.1569	88.5463	66.482	90.3374	73.9687	64.7215	51.654	3.9093	21.1589	56.22	47.2958	57.8125	56.0515	65.6594
Non-HDL-C	83.1224	145.768	36.7589	39.5904	56.8282	68.3398	34.7222	38.2353	46.6926	42.1053	26.4706	43.4783	103.666	71.2291	17.9673	61.1732	104.944	77.1898
TG	51.5152	17.3913	115	270.588	34.6939	-8.82353	102.299	227.66	34.2105	531.034	931.818	540.625	176.316	309.091	131.818	466.958	709.091	389.983
NEFA	11.3924	67.3077	86.5385	73.2143	100	84.7826	-11.4754	9.6154	8.5106	-32.8947	70	-23.1884	-4.6875	-14.4144	-9.90991	-27.9279	116	113.954
PL	194.545	251.887	33.5025	166.667	95.3642	36.4532	39.8058	55.5556	45.5497	107.399	85.0575	24.3243	54.6875	61.29	101.342	75.7226	27.0627	38.1757
F
fasted
Fraction Number	1	2	3	4	5	6	7	8	9	10	11	12	13	14	15	16	17	18	19	20	21	22	23	24	25	26	27	28	29	30	31	32	33	34	35	36	37	38	39	40	41	42	43	44	45	46
Lipg-/-	0.600696	0.600696	0	0.600696	1.20139	8.40974	17.4202	13.816	7.80905	5.40626	4.80557	4.20487	3.00348	3.00348	3.60418	4.20487	7.20835	10.2118	14.4167	19.2223	22.8265	21.6251	16.8195	11.4132	9.01044	7.80905	6.00696	5.40626	5.40626	4.80557	4.80557	4.20487	4.80557	4.20487	3.60418	5.40626	4.20487	4.20487	2.40278	1.20139	1.80209	1.20139	0	1.20139	1.20139	0
WT	0	0	0.600696	0.600696	0.600696	2.40278	6.60766	4.20487	3.00348	1.80209	2.40278	1.80209	1.20139	0	0	0	2.40278	1.80209	1.20139	2.40278	4.20487	4.80557	4.20487	3.60418	1.80209	2.40278	1.20139	0.600696	0	1.80209	0.600696	1.20139	0	0.600696	1.80209	1.20139	0	0	0	0	0	0	0	1.20139	0	0
refed
Fraction Number	1	2	3	4	5	6	7	8	9	10	11	12	13	14	15	16	17	18	19	20	21	22	23	24	25	26	27	28	29	30	31	32	33	34	35	36	37	38	39	40	41	42	43	44	45	46
Lipg-/-	0	0	0	0	1.77669	9.47567	24.8736	17.7669	9.47567	5.33007	4.73784	2.96115	2.96115	1.18446	1.18446	2.96115	3.55338	5.9223	9.47567	17.7669	21.3203	22.5047	18.9514	12.4368	8.88344	4.73784	2.96115	2.96115	2.96115	1.77669	1.18446	2.36892		1.77669	2.96115	2.96115	2.36892	1.18446	0	0	1.77669	1.18446	0	0.59223	1.18446	0
WT	0	0	1.184	0	1.184	5.922	15.398	13.621	9.476	5.33	2.369		1.777	1.184	1.184		1.777	7.699		8.291	9.476	10.068	14.214	7.699	4.738	6.515	2.369	1.777	1.777	0.592	1.777	3.553	2.369	4.738	2.369	4.146	2.369	1.184	1.184	1.777	0.592	1.184	1.184	1.777	1.184	0

## Sheet: Figure_4
Figure_4
A
Left
Time (hrs)	WT						Lipg-/-
0	56	46.27	71.86	101.11			114.74	131.14	141.23	85.29	100.07
1	208.86	56.07	141.84	182.54			189.41	221.84	330.67	44.1	158.89
3	44.54	61.12	67.6	103.23			233.37	634.09	395.53	196.45	160.28
5	44.54	96.43	96.43	75.41			241.3	832.29	378.23	309.15	135.23
7	35.24	76.32	61.55	95.44			162.81	456.5	382.27	338.57	173.7
Right	WT	Lipg-/-
	218.6	650.5
	174.8	2870
	101	1508
	124.4	893.3
		352.6
B
TC
Fraction	1	2	3	4	5	6	7	8	9	10	11	12	13	14	15	16	17	18	19	20	21	22	23	24	25	26	27	28	29	30	31	32	33	34	35	36	37	38	39	40	41	42	43	44	45	46
WT	0.0826446	0.0275482	0.0275482	0	0	0	0	0.0275482	0.165289	0.0550964	0.0826446	0	0.110193	0	0	0.0550964	0	0	0.0275482	0.0550964	0.0275482	0.0550964	0.0826446	0.110193	0.0826446	0.0826446	0.0826446	0.0826446	0.220386	0.110193	0.220386	0.30303	0.330579	0.46832	0.77135	1.51515	1.68044	1.5978	0.964187	0.495868	0.0826446	0.0826446	0.0550964	0.0550964	0.0275482	0.0275482
Lipg-/-	0.0741506	0.0741506	0.0994031	0.0994031	0.0741506	0.124656	0.0994031	0.124656	0.579201	0.629706	0.503444	0.326676	0.225666	0.175161	0.149908	0.149908	0.200413	0.149908	0.200413	0.200413	0.276171	0.351928	0.579201	0.579201	0.351928	0.326676	0.301423	0.478191	0.402433	0.503444	0.579201	0.806474	1.03375	1.41253	1.74082	2.27112	2.80142	2.42264	1.46304	0.882231	0.427686	0.225666	0.175161	0.124656	0.124656	0.149908
TG
Fraction	1	2	3	4	5	6	7	8	9	10	11	12	13	14	15	16	17	18	19	20	21	22	23	24	25	26	27	28	29	30	31	32	33	34	35	36	37	38	39	40	41	42	43	44	45	46
WT	0.05386	0.0897666	0.0718133	0.0718133	0.0359066	0.05386	0.05386	0.0718133	0.16158	0.2693	0.233393	0.143627	0.05386	0.0897666	0.179533	0.0718133	0.16158	0.0718133	0.0897666	0.10772	0.125673	0.16158	0.233393	0.283662	0.251346	0.197487	0.143627	0.16158	0.10772	0	0.10772	0.283662	0.197487	0.21544	0.287253	0.251346	0.10772	0.10772	0.197487	0.10772	0.0179533	0.05386	0.0718133	0.143627	0.0897666	0.10772
Lipg-/-	0.153626	0.171941	0.171941	0.0620508	0.283662	0.116996	0.135311	0.812967	2.97414	4.7507	3.10234	1.60051	0.904542	0.666446	0.410036	0.355091	0.336776	0.281831	0.281831	0.318461	0.446666	0.519926	0.611501	0.538241	0.410036	0.281831	0.226886	0.208571	0.281831	0.153626	0.171941	0.135311	0.153626	0.171941	0.373406	0.190256	0.190256	0.153626	0.135311	0.116996	0.208571	0.116996	0.116996	0.135311	0.446666	0.135311
C
Left
Time (hrs)	WT								Lipg-/-
0	93.4105	84.4875	136.419	115.896	62.0017				105.546	138.739	189.957	216.726	104.118	78.5984	206.018
1	372.202	205.164	128.605	207.305	208.376				89.7903	162.066	274.228	309.83	248.53	193.386	428.148
3	308.033	235.757	126.451	469.538	159.466				667.181	881.332	867.501	1697.34	577.506	1447.49	1575.98
5	287.51	206.757	107.713	169.281	88.0822				417.785	892.932	536.906	1981.98	378.524	679.673	967.885
7	173.296	80.9439	92.9898	94.7744	41.2368				561.444	811.733	661.381	2482.55	291.079	896.055	1863.3
Right	WT	Lipg-/-
	1101	1508
	730.4	2412
	477.5	2104
	951.5	5339
	507.5	1402
		2808
		4007
D
TC
Fraction	1	2	3	4	5	6	7	8	9	10	11	12	13	14	15	16	17	18	19	20	21	22	23	24	25	26	27	28	29	30	31	32	33	34	35	36	37	38	39	40	41	42	43	44	45	46
WT	0	0	0	0	0	0	0	0	0	0	0	0	0	0	0	0	0	0	3.2047	4.80705	5.60823	6.4094	5.60823	8.81293	6.4094	8.01175	6.4094	12.0176	11.2165	12.8188	16.8247	23.2341	33.6494	52.8776	83.3222	112.165	85.7257	48.8717	20.8305	8.01175	4.00588	3.2047	2.40353	0	0	3.2047
Lipg-/-	0	0	0	0	5.42379	15.4965	22.47	16.2714	7.74827	3.87413	2.32448	2.32448	3.09931	0	0	0	1.54965	2.32448	4.64896	6.97344	6.19861	8.52309	10.8476	14.7217	17.0462	17.0462	15.4965	13.9469	8.52309	14.7217	13.9469	17.821	33.3175	42.6155	63.5358	79.8071	62.761	31.7679	13.9469	6.97344	0.774827	0	0	0	0	0
TG
Fraction	1	2	3	4	5	6	7	8	9	10	11	12	13	14	15	16	17	18	19	20	21	22	23	24	25	26	27	28	29	30	31	32	33	34	35	36	37	38	39	40	41	42	43	44	45	46
WT	0.459426	0.459426	0.918852	0.459426	0.918852	1.60799	2.75656	3.4457	4.36455	2.06742	1.37828	1.37828	1.14857	1.37828	1.37828	0.918852	0.918852	0.689139	2.06742	2.75656	3.67541	4.59426	2.75656	2.29713	1.37828	0.918852	0.689139	0.459426	0.689139	0.689139	1.14857	0.689139	0.229713	0.459426	0.689139	0.918852	0.689139	0.689139	0.918852	0.459426	0	0.229713	0	0.229713	0.459426	1.14857
Lipg-/-	1.14549	0	0	5.26926	43.2995	86.1409	98.2831	61.8565	35.7393	17.1823	10.7676	7.10204	5.04016	4.58196	3.43647	5.26926	2.29098	2.97827	3.66557	4.12376	4.81106	5.95655	2.97827	2.29098	0.916392	0.458196	0.458196	0.916392	1.14549	0	0	0.687294	0.687294	0	0.458196	0.458196	0.687294	0.916392	0	0	0	0	0	0	0.687294	0.229098
E
Left
Time (hrs)	WT-AAV Null								Lipg-/- - AAV Null								Lipg-/- - AAV WT
0	100.571	126.762	92.9524	85.3333	114.381	189.619	145.333		134.381	216.286	117.714	75.8095	341.048	110.095	183.429	136.762	63.9048	159.619	65.3333	105.81	79.619	62.9524	63.4286	232.952
1	232.102	287.51	107.204	423.735	129.245	219.857	195.98		172.714	224.755	93.4286	237.918	366.49	114.551	128.633	226.898	86.0816	156.796	135.673	151.286	20.8776	204.551	128.633	327.918
3	150	427.778	215.556	1322.22	232.222	212.222	312.222		805.556	975.556	651.111	456.111	1724.44	469.444	1227.78	678.333	402.222	206.667	408.889	466.667	291.111	228.889	230.556	1170
5	130	302.283	181.087	1028.91	145.761	159.348	134.891		324.022	813.152	212.065	287.609	1975.11	315.87	920.217	656.087	112.065	215.326	174.022	143.043	202.283	107.174	138.152	750.652
7	334.324	372.162	324.189	47.8378	251.216	175.541	125.541		524.865	1014.73	72.8378	540.405	1803.24	403.919	416.757	994.459	85	288.378	122.162	78.9189	105.946	37.027	105.946	564.73
Right	WT	Lipg-/- - AAV Null	Lipg-/- - AAV WT
	1293	3110	1275
	2327	5037	1447
	1325	1998	1524
	1258	2423	1578
	1343	2201	1164
	1386	4997	1047
		4072	1068

## Sheet: Figure_5
Figure_5
A
Time (min)	WT								EL KO
0	1	1	1	1	1	1	1		1	1	1	1	1	1	1	1
3	0.501123	0.507059	0.487612	0.444414	0.493011	0.491537	0.537076		0.753292	0.887849	0.70182	0.557778	0.694069	0.709519	0.675	0.696735
5	0.334022	0.351439	0.351192	0.3134	0.333474	0.321902	0.345978		0.584644	0.757464	0.510685	0.369514	0.583079	0.550911	0.520422	0.520323
10	0.241602	0.265082	0.251829	0.223747	0.261417	0.236495	0.300694		0.328719	0.492597	0.377787	0.295083	0.40242	0.396636	0.379668	0.383962
15	0.201275	0.195985	0.213488	0.19865	0.220991	0.204408	0.264003		0.323414	0.485193	0.346129	0.265724	0.397187	0.302306	0.29816	0.321821
B
Time (min)	WT								EL KO
0	1	1	1	1	1				1	1	1	1
3	0.968884	0.812358	0.835072	0.870592	0.844765				0.826202	0.932314	0.83174	0.825309
5	0.903233	0.713929	0.752887	0.803232	0.761135				0.801516	0.803629	0.796714	0.740115
10	0.748725	0.653528	0.668696	0.639495	0.678017				0.727457	0.711383	0.709915	0.669654
15	0.683857	0.619978	0.614872	0.636554	0.613907				0.615424	0.662939	0.656463	0.649242
C
Time (min)	WT-AAV Null								Lipg-/--AAV EL								Lipg-/--AAV Null
0	1	1	1	1	1	1	1		1	1	1	1	1	1	1	1	1	1	1	1	1	1	1
3	0.655978	0.589408	0.846457	0.741844	0.615011	0.617523	0.577159		0.624734	0.80777	0.736841	0.6462	0.696171	0.71417	0.692599	0.768809	0.949483	0.709168	0.789785	0.761659	0.734756	0.757662	0.81318
5	0.439481	0.428936	0.703169	0.534043	0.436066	0.515003	0.395893		0.416628	0.609437	0.617422	0.547266	0.595423	0.42409	0.407578	0.594377	0.900262	0.557427	0.711973	0.614406	0.56688	0.605501	0.66574
10	0.302794	0.319931	0.454777	0.529787	0.283416	0.389624	0.199924		0.253813	0.447692	0.31894	0.345825	0.447868	0.323371	0.217243	0.399885	0.774332	0.293385	0.515717	0.581278	0.417413	0.467371	0.405672
15	0.20545	0.213779	0.313927	0.444681	0.204002	0.248896	0.178948		0.169378	0.382116	0.241098	0.283938	0.396921	0.234698	0.140254	0.161303	0.706815	0.199388	0.389175	0.514406	0.319862	0.348521	0.414601
D
Tissue	WT								Lipg-/-
Liver	1.28454	1.26479	0.894267	0.951628	1.03237	0.572401			0.533773	0.961606	0.466624	0.318818	0.392292	0.466863	0.423108	0.217551
Inguinal Fat	1.22403	0.890707	0.73146	1.34192	0.678377	1.1335			1.44184	0.610462	1.02888	1.3466	0.829039	1.01872	0.521469	1.47698
Brown Fat	0.905277	1.05982	1.02389	0.722512	0.977913	1.31058			0.73797	0.466742	0.690832	0.556375	0.603514	1.04051	0.745706	0.738747
Heart	0.741795	0.960339	1.16091	1.17604	1.16462	0.796295			1.52554	1.06334	0.851067	1.34266	1.90356	1.31041	1.32554	1.03424
Spleen	0.23055	0.615729	1.14543	1.35724	1.36508	1.28597			1.19682	1.69276	0.946395	0.803665	3.68613	4.19536	4.26636	2.42515
Skeletal Muscle	1.20249	0.755284	0.630221	1.30683	1.0443	1.06088			0.78509	0.814897	0.835595	0.751957	1.15362	0.783427	0.944105	0.572244
E
Gene:	WT								Lipg-/-
Lpl	0.751119	1.07657	1.29335	1.0218	0.968246	0.888912	1.36994	0.745758	2.78263	3.44486	3.00378	4.04773	7.07361	6.25834	7.37229	6.75105
Lipc	0.591939	0.822842	1.02292	1.04357	1.64892	1.1622	0.927994	0.779626	0.73689	1.07837	1.26621	1.17434	0.882614

## Sheet: Figure_6
Figure_6
A
TG species	16:0/16:0/16:0	16:0/16:0/18:0	16:0/16:0/18:1	16:0/16:0/18:2	16:0/16:0/20:4	16:0/16:0/20:5	16:0/16:0/22:5	16:0/16:0/22:6	16:0/18:0/18:0	16:0/18:0/18:1	16:0/18:0/18:2	16:0/18:0/20:4	16:0/18:0/20:5	16:0/18:0/22:5	16:0/18:0/22:6	16:0/18:1/18:1	16:0/18:1/18:2	16:0/18:1/20:4	16:0/18:1/20:5	16:0/18:1/22:5	16:0/18:1/22:6	16:0/18:2/18:2	16:0/18:2/20:4	16:0/18:2/20:5	16:0/18:2/22:5	16:0/18:2/22:6	16:0/20:4/20:4	16:0/20:4/20:5	16:0/20:4/22:5	16:0/20:4/22:6	16:0/22:6/22:6	18:0/18:0/18:0	18:0/18:0/18:1	18:0/18:0/18:2	18:0/18:0/20:4	18:0/18:0/20:5	18:0/18:0/22:5	18:0/18:0/22:6	18:0/18:1/18:1	18:0/18:1/18:2	18:0/18:1/20:4	18:0/18:1/20:5	18:0/18:1/22:5	18:0/18:1/22:6	18:0/18:2/18:2	18:0/18:2/20:4	18:0/18:2/20:5	18:0/18:2/22:5	18:0/18:2/22:6
log2(Fold Change)	-0.339818	-1.05575	-0.420234	0.274923	0.958534	0.293478	-1.13401	0.789238	-0.881251	-1.1489	0.896941	1.08979	0.32498	-3.86133	1.23493	-0.940515	0.428524	0.912354	0.953267	-0.915602	0.809199	0.977578	0.977238	0.964468	0.235161	1.33579	1.20335	0.343776	2.25024	1.16787	0.908954	-0.528525	-1.92759	0.268527	1.33168	-0.516327	1.64198	1.44302	-1.9107	-0.107119	0.842642	0.521402	0.13153	0.91724	1.69882	1.54851	0.429013	2.25024	1.72012
Fasting	0.821785	2.15042	0.99278	0.319161	1.08525	0.268856	1.84267	0.912464	1.49678	1.64021	0.83161	1.74042	0.361256	1.8615	1.72405	1.09778	0.30298	0.712215	0.719643	1.1494	0.796989	0.720565	0.834601	1.14403	0.0940993	1.59242	1.68248	0.363588	2.37912	1.37569	1.27658	0.335548	2.04737	0.336091	2.17295	1.85282	1.51102	2.2253	1.51492	0.0802564	0.803727	1.11055	0.0565504	1.34462	3.22629	3.12617	0.555474	2.37912	2.73307
7 hours
B
Left
TG species	WT								Lipg-/-								WT								Lipg-/-
18:1/20:4/22:6	102.089	67.2372	27.5926	4.63592					149.403	95.4071	113.231	157.207	73.0858	171.717	169.89		60.2273	28.2937	118.158						146.653	256.932	178.282	201.039	272.321	194.34	485.294
16:0/16:0/18:2	120.366	66.2592	52.037	20.6796					97.852	45.0939	91.3846	90.3153	89.0951	52.5253	82.8571		156.629	204.968	128.684						271.805	436.229	220.421	204.675	392.857	252.83	389.706
16:0/18:1/20:5	157.963	71.6381	52.037	11.6748					115.036	79.1232	146.769	154.279	86.5429	91.2458	320.879		177.273	84.8812	134.737						391.481	473.198	270.665	407.792	549.107	326.415	835.784
18:2/18:2/20:4	295.039	144.254	70.1852	7.93689					300.716	203.132	544.615	500	366.589	348.485	446.154		250	67.1706	244.211						511.156	678.373	356.564	363.636	745.536	262.264	953.431
16:0/18:2/20:4	718.016	286.064	145.37	17.0874					400.955	246.347	772.308	540.541	440.835	545.455	1072.53		409.091	162.203	378.947						1176.47	1672.83	727.715	945.455	1285.71	609.434	1602.94
16:0/18:1/20:4	496.084	210.269	143.333	22.5243					319.809	151.775	329.231	459.459	324.826	410.774	876.923		700.758	254.86	510.526						1044.62	1602.59	701.783	1088.31	1535.71	958.491	1529.41
16:0/18:1/22:6	704.961	312.958	225.926	37.3786					613.365	300.626	476.923	646.396	361.949	518.519	1010.99		780.303	362.851	486.842						1835.7	2495.38	1239.87	1568.83	2343.75	1462.26	3946.08
Right
TG species	WT								Lipg-/-								WT								Lipg-/-
18:1/18:1/22:5	3.02872	0.440098	0.65	0.0395631					1.75179	0.77453	2.56923	0.623874	0.259861	1.62121	2.08571		3.20076	0	0						4.52333	2.14418	5.10535	6.33766	1.8125	3.39623	6.83824
16:0/20:4/20:5	10.5222	8.06846	5.64815	1.54369					8.11456	5.17745	6.18462	7.5	5.84687	10.3704	14.0659		10.6061	8.7041	13.3158						25.9635	26.6174	13.9708	17.013	27.0089	16	33.0882
16:0/20:4/22:5	17.9112	10.978	13.4259	13.1553					58.7112	20.1461	68.6154	85.3604	77.2622	49.3266	102.418		0.827652	1.51404	1.35						16.6329	32.7172	24.6353	59.7403	37.9464	41.3208	1.11765
18:0/18:2/22:5	17.9112	10.978	13.4259	13.1553					58.7112	20.1461	68.6154	85.3604	77.2622	49.3266	102.418		0.827652	1.51404	1.35						16.6329	32.7172	24.6353	59.7403	37.9464	41.3208	1.11765
16:0/18:2/22:5	31.0705	3.08068	2.12963	2.86408					22.2196	3.11065	18.4923	20.8784	3.01624	9.30976	3.6044		0.660985	0.583153	0.752632						48.2759	78.1885	74.7164	28.0519	62.2768	135.66	2.94118
18:2/20:4/20:5	30.8094	16.5037	11.1296	2.32039					41.5274	16.1587	41.2308	40.991	22.1114	31.6498	44.3956		11.8371	7.79698	14.8421						59.6349	69.1312	38.4117	57.4026	93.9732	31.5094	120.833
18:0/18:0/18:0	28.1984	109.291	38.5185	12.767					17.8998	18.4551	37.2308	6.17117	40.6032	70.202	38.4615		99.4318	158.315	255						46.6531	48.6137	44.5705	22.5195	45.9821	127.547	147.059
18:2/18:2/20:5	41.2533	17.5795	10.6852	2.88835					52.0286	42.38	66.1538	56.3063	41.0673	41.4141	65.2747		39.9621	14.9244	31.0526						147.465	105.73	59.9676	73.7662	80.8036	80.566	194.853
18:2/18:2/22:6	61.3577	29.0954	10.7407	3.00971					68.0191	50.1044	95.3846	79.0541	56.8445	87.3737	92.7473		39.5833	15.8747	36.8421						114.807	140.296	63.6953	87.5325	122.098	67.7358	206.618
18:0/20:4/22:6	32.6371	18.0685	11.7593	17.8398					83.5322	29.2276	52.6154	55.1802	35.7309	47.4747	50.5495		33.1439	14.0821	32.1053						163.692	126.063	53.4846	83.1169	114.955	102.642	259.804
16:0/16:0/22:6	51.6971	28.8509	14.0556	5.89806					52.9833	25.0522	40.3077	45.2703	28.7703	40.5724	70.989		51.7045	31.3175	36.8421						124.746	142.329	91.248	94.5455	229.911	90	154.657
16:0/18:0/22:6	51.1749	28.3619	21.2963	5.02427					56.3246	36.5344	83.6923	61.2613	48.9559	53.8721	95.3846		84.6591	46.8683	45.2632						169.168	266.174	91.8963	133.766	272.321	124.906	274.51
C
PC species	PC 16:0-16:0	PC 16:0-18:0	PC 16:0-18:1	PC 16:0-18:2	PC 16:0-20:4	PC 16:0-20:5	PC 16:0-22:5	PC 16:0-22:6	PC 18:0-18:0	PC 18:0-18:1	PC 18:0-18:2	PC 18:0-20:4	PC 18:0-20:5	PC 18:0-22:5	PC 18:0-22:6	PC 18:1-18:1	PC 18:1-18:2	PC 18:1-20:4	PC 18:1-20:5	PC 18:1-22:5	PC 18:1-22:6	PC 18:2-18:2	PC 18:2-20:4	PC 18:2-22:5	PC 18:2-22:6	PC 20:4-20:4	PC 20:4-20:5	PC 20:4-22:6	PC 16:0-16:0	PC 16:0-18:0	PC 16:0-18:1	PC 16:0-18:2	PC 16:0-20:4	PC 16:0-20:5	PC 16:0-22:5	PC 16:0-22:6	PC 18:0-18:0	PC 18:0-18:1	PC 18:0-18:2	PC 18:0-20:4	PC 18:0-20:5	PC 18:0-22:5	PC 18:0-22:6	PC 18:1-18:1	PC 18:1-18:2	PC 18:1-20:4	PC 18:1-20:5	PC 18:1-22:5	PC 18:1-22:6
log2(Fold Change)	0.87516	0.542073	0.165723	0.405919	0.747674	0.633289	3.81841	0.719913	0.0930806	-0.163288	0.442294	1.22576	1.04064	1.33449	0.660302	-1.43534	0.380127	0.965712	0.798562	2.41871	0.875259	0.922854	1.10623	0.412111	0.559774	0.929313	1.42335	1.84072	0.753011	0.791756	0.855023	1.04668	1.74002	0.982214	6.10806	1.11472	1.27054	1.29499	1.38244	1.33048	1.25863	1.5555	1.13886	0.911404	1.04753	1.0441	0.946305	1.25668	1.13924
Fasting	1.01684	0.605889	0.130216	0.369497	0.724496	0.659034	1.52865	0.720551	0.0909498	0.183094	0.536231	1.47974	1.25677	0.525303	0.716922	1.78513	0.383605	1.3044	0.851917	0.947402	0.879444	1.07343	1.72276	0.246736	0.474703	0.819542	2.23263	1.86901
7 hours																													1.29247	1.37397	1.431	0.963996	1.31523	0.987064	3.53415	1.10071	2.36744	1.96571	1.89334	1.63187	1.68468	1.58507	1.44709	1.79855	1.40678	1.2607	1.2015	1.01846	1.23129
D
Left
PC species	WT								Lipg-/-								WT								Lipg-/-
PC 18:1-18:2	762.712	681.614	283.237						331.731	1019.48	859.615	921.875	614.545				1097.86	563.549	529.046	506.329					2042.31	2462.5	1381.44	1030.23	1222.73	870.886
PC 18:0-22:6	1416.46	1455.16	390.173						725.962	1798.7	2201.92	2046.88	1818.18				1477.06	844.125	317.427	1204.34					2934.62	3791.67	2034.36	1596.98	1750	1405.06
PC 18:0-18:1	951.574	903.587	380.058						360.096	818.182	699.038	714.844	734.545				1305.81	1023.98	970.954	616.637					2923.08	3183.33	1780.07	1619.65	3650	1782.28
PC 18:0-20:4	1830.51	1226.46	566.474						1360.58	3071.43	3615.38	3320.31	2756.36				2877.68	1115.11	653.527	1132.01					5346.15	5666.67	4845.36	2221.66	3172.73	2258.23
PC 16:0-20:4	3220.34	1966.37	784.682						1201.92	3629.87	3875	4531.25	3472.73					1398.08	906.639	1432.19					9307.69	5833.33	6254.3	3526.45	2950	2240.51
PC 18:0-18:2	3196.13	2309.42	826.59						1687.5	3474.03	3259.62	2875	3043.64				4464.83	1772.18	1668.05	1518.99					7615.38	10250	5910.65	4357.68	5636.36	4556.96
PC 18:1-18:1	3292.98	2713	1313.58						442.788	1188.31	1144.23	960.938	774.545				4159.02	3621.1	3506.22	2242.31					8692.31	8958.33	5532.65	4030.23	8045.45	5240.51
PC 16:0-18:1	3414.04	3475.34	774.566						1067.31	3110.39	3317.31	3742.19	3090.91				4373.09	4388.49	3215.77	2386.98					8307.69	10083.3	6082.47	4458.44	7954.55	3898.73
Right
PC species	WT								Lipg-/-								WT								Lipg-/-
PC 18:0-22:5	2.80872	0.403587	0.507225						1.78365	1.7987	1.07692	7.52344	3.45091				4.25076	4.05276	0	0					8.57692	4.83333	8.38488	2.04534	8.18182	7.06329
PC 16:0-22:5	0.365617	4.88789	0						20.4327	26.6234	46.8269	12.1875	17.4545				0.602446	0	0	0					11	10.6667	7.73196	7.88413	15.2727
PC 20:4-20:5	8.95884	5.35874	1.66185							14.026	15.0962	12.4219	15.6				3.01839	2.80576	1.88174	4.91863					19.4615	30.9583	14.2612	11.335	11.6818	7.92405
PC 20:4-22:6	41.1622	18.7444	3.98844							48.3766	81.1538	94.5312	81.0909				51.3761	8.34532	5.72614	16.962					101.538	137.083	65.9794	76.3224	41.4091	27.5949
PC 20:4-20:4	88.3777	35.8744	8.2659						34.0865	94.8052	106.731	98.4375	86.5455				22.3993	25.1799	17.5726	31.1031					143.077	156.25	112.371	100.504	112.273	50.8861
PC 18:0-20:5	136.804	127.803	43.3526						100	202.597	248.077	275	230.182				150.459	88.2494	42.7386	122.785					308.846	415.417	248.454	167.506	220.909	156.709
PC 18:0-18:0	147.458	132.96	50.8671						63.4615	131.818	143.269	139.844	110.545				173.7	139.808	155.809	98.5533					426.923	441.667	309.622	225.189	472.727	263.291
PC 16:0-18:0	297.821	255.605	70.8092						151.923	367.532	377.885	311.719	305.818				382.263	462.83	336.1	213.382					857.692	933.333	621.993	418.136	677.273	367.089
E
Volume of conditioned media (ul)	LPL			EL WT			EL S169A
0	0	0	0	0	0	0	0	0	0
10	846.833	1531.58	1003.38	36.0833	152.583	83.3	-617.417	-618.167	-617.993
20	2366.33	3191.83	2983.39	413.833	5.33333	396.09	-621.417	-578.167	-598.913
50	7412.33	7470.58	7492.69	978.583	1284.08	1028.19	-701.417	-665.917	-678.393
100	9027.58	9522.58	9400.12	2358.83	2613.58	2339.31	-746.917	-728.917	-724.332
F
Volume of conditioned media (ul)	LPL			EL WT			EL S169A
0	0	0	0	0	0	0	0	0	0
10	79.9167	108.917	96.3821	161.667	153.667	161.394	-1.08333	0.416667	-0.333331
20	328.417	350.667	339.591	419.667	353.417	382.389	10.9167	28.9167	20.2122
50	599.167	523.417	557.384	986.417	1360.92	1175.39	8.41667	33.9167	21.5561
100	698.667	755.167	722.938	1975.67	2176.17	2077.59	35.4167	9.16667	22.1079
G
Volume of conditioned media (ul)	LPL 20 μl			LPL 20 μl + EL WT			LPL 20 μl + EL S169A
0	328.491	351.386	344.384	328.417	350.667	329.888	328.417	350.667	356.384
10	327.121	305.118	345.098	361.392	434.167	397.417	389.417	417.417	427.917
20	325.384	359.837	351.794	680.993	702.667	597.667	461.417	415.417	410.167
50	329.384	344.581	352.77	1407.92	1081.67	1155.17	467.167	432.917	439.917
100	324.099	368.884	361.838	2069.42	1570.42	1646.17	519.417	496.667	508.222
H
Volume of conditioned media (ul)	LPL 20 μl			LPL 20 μl + EL WT			LPL 20 μl + EL S169A
0	2366.33	3191.83	3507	2366.33	3191.83	3507	2366.33	3191.83	3507
10	2369.68	3198.93	3500.93	2113.33	2495.33	2679.58	1505.83	1831.33	1741.08
20	2206.9	3208.31	3510.38	3454.58	3102.58	2937.83	1829.08	1599.33	1998.08
50	2367.99	3177.9	3520.04	4115.83	3195.58	3798.33	1097.08	1542.83	1305.08
100	2367.94	3190	3511.93	4667.08	4443.33	4879.33	1732.58	2041.58	1893.6
I	EL WT	LPL	EL WT + LPL
	0.317478	2.17754	6.37752
	1.49634	1.38489	5.15568
	0.995677	3.02592	3.7841
	1.75712	2.1012	5.3544
	0.433377	2.90711	5.18593
[truncated: 182 more columns]

## Sheet: Figure_7
Figure_7
A
Time (weeks)	Lipg-/-- AAV Null									Lipg-/-- AAV ANGPTL4									WT - AAV Null									WT - ANGPTL4
0	116.1	115.2	86.6	106.7	81.7	83.2				97.8	99.4	124.4	134.1	112.3	105	120.5	114.5		51.6	52.6	60	47.8	52.8	60	60.9	49.4		58.3	47.3	49.7	51	49.2	56.5	57	48.9	53.5
2	115	140	80	103	78	93				90	95	81	129	99	107	122	111		54	59	60	50	51	64	56	56		65	62	53	59	51	52	63	55	61
4	116	127	73	115	82	90				109	108	81	125	113	99	129	122		59	55	65	49	59	59	57	58		62	64	54	61	52	57	66	56	63
6	100	80	79	111	72	77				101	96	89	118	106	97	126	114		56	50	58	64	64	51	60	57		73	73	56	63	96	47	59	63	63
B
Time (weeks)	Lipg-/-- AAV Null									Lipg-/-- AAV ANGPTL4									WT - AAV Null									WT - ANGPTL4
0	52.9	48.8	45.4	61.3	42.3	38.8				44.2	38.6	56.6	48.9	48.7	56	56.5	54.5		30.4	25.4	35	24.2	28.2	31	31.1	28.6		28.7	29.7	25.3	25	28.8	28.5	33	32.1	32.5
2	40	66	39	37	36	35				34	32	42	47	43	38	60	42		26	22	25	23	25	21	27	24		30	23	28	27	27	25	27	28	27
4	57	55	48	58	45	38				46	41	39	65	54	47	66	56		34	29	30	32	31	29	27	30		35	35	24	33	28	31	40	29	32
6	49	49	48	76	48	41				47	50	48	68	68	59	66	60		37	32	36	40	41	33	31	36		40	45	34	46	37	34	39	33	41
C
Time (weeks)	Lipg-/-- AAV Null									Lipg-/-- AAV ANGPTL4									WT - AAV Null									WT - ANGPTL4
0	304	299	249	267	242	195				164	183	321	184	290	209	307	313		98	159	178	155	167	150	183	155		153	144	132	164	97	119	178	155	165
2	149	330	149	278	239	165				248	264	248	335	282	296	314	272		162	176	175	156	163	186	110	173		196	182	169	140	163	175	194	177	191
4	364	190	263	323	242	274				277	171	268	317	358	176	343	327		131	193	221	173	136	132	122	180		190	234	169	210	165	190	237	180	208
6	301	241	246	310	234	243				304		244	317	300	303	369	311		143	156	179	192	196	156	174	174		219	196	185	207	272	154	189	202	126
D
Time (weeks)	Lipg-/-- AAV Null									Lipg-/-- AAV ANGPTL4									WT - AAV Null									WT - ANGPTL4
0	64	73	59	68	67	61				70	58	69	82	64	60	84	62		48	47	54	66	58	64	60	46		52	56	51	53	62	59	68	45	48
2	60	97	41	47	106	76				72	69	62	117	86	107	105	57		38	57	50	35	47	59	57	44		62	73	70	69	51	73	94	54	65
4	51	68	70	67	47	56				71	73	59	93	122	96	106	93		59	43	37	50	43	68	48	36		81	100	47	63	72	67	104	57	47
6	39	61	42	68	51	40				64	72	79	67	62	94	125	69		52	40	43	34	36	49	38	49		57	72	60	50	60	52	65	61	66
E
WT - AAV Null	Lipg-/- - AAV Null	WT - AAV ANGPTL4	Lipg-/- - AAV ANGPTL4
21	28	42	67
27	32	63	66
28	31	49	83
17	32	49	74
22	32	33	76
F
WT - AAV Null	Lipg-/- - AAV Null	WT - AAV ANGPTL4	Lipg-/- - AAV ANGPTL4
-8.69565	21.7391	82.6087	191.304
17.3913	39.1304	173.913	186.957
21.7391	34.7826	113.043	260.87
-26.087	39.1304	113.043	221.739
-4.34783	39.1304	43.4783	230.435

## Sheet: Figure_S1
Figure_S1
A
Time (hours)	WT										EL KO
0	36.6811	49.2104	36.2955	39.6688	43.6204	40.4398	50.8488	48.5357	50.0778	41.9819	52.4873	36.6811	38.8978	72.1487	48.8249	72.6305	46.6081	68.4862
1	133.52	369.08	119.71	76.7087	57.4329	130.681	104.923	264.922	162.264	80.8767	183.57	105.04	89.51	118.152	109.478	125.862	147.466	95.6743
2	548.34	805.47	594.93	384.728	288.349	772.173	481.752	829.496	651.924	520.596	584.58	355.05	363.68	357.742	417.497	419.424	444.758	274.585
4	1327.92	1476.34	1607.49	2207.44	1575.19	2033.95	1773.67	1958.64	1932.75	1795.87	1200.22	968.97	1445.27	1555.91	1613.74	1694.7	1218.76	1481.42
B
WT	Lipg-/-
396.94	334.45
364.28	290.69
497.41	464.62
738.97	496.37
525.56	515.23
633.92	539.33
569.07	361.37
564.57	482.13
597.34
581.09

## Sheet: Figure_S2
Figure_S2
A
Time (weeks)	WT-AAV Null								Lipg-/--AAV Null								Lipg-/--AAV EL
0	75	76	80	66	92				156		128	152	121	167			160	152	135	152	124
2	81	86	81	67	102	85			188		151	162	103	183		111	71	88	95	168	43
5	169	185	176	124	217	188	226		260		290	324	187	300	257	197	150	156	163	306	96	38	24	35
B
Time (weeks)	WT-AAV Null								Lipg-/--AAV Null								Lipg-/--AAV EL
0	55.3	54.7	60.3	51.6	71				122.9	94	97.1	113.5	87.6	119.9			121.4	112.3	103.3	109.9	89.8
2	56.3	59.1	55.5	46.8	75	64			135	84	110	111	68.3	136.2	81		49	65	70	123.7	23.6	38	24	35
5	119	132	129	87	156	139	168		145	117	170	177	117	147	165	127	114	112	120	138	69	81	35	78
C
Time (weeks)	WT-AAV Null								Lipg-/--AAV Null								Lipg-/--AAV EL
0	19.7	21.3	19.7	14.4	21				33.1	33	30.9	38.5	33.4	47.1			38.6	39.7	31.7	42.1	34.2
2	24.7	26.9	25.5	20.2	27	21			53	44	41	51	34.7	46.8	30		22	23	25	44.3	19.4	16	21	18
5	50	53	47	37	61	49	58		115	74	120	147	70	153	92	70	36	44	43	168	27	28	7	29
D
Time (weeks)	WT-AAV Null								Lipg-/--AAV Null								Lipg-/--AAV EL
0	51	19	33	34	31				64	45	55	76	57	80			63	40	43	45	100
2	61	48	58	38	54	59			85	59	54	54	45	60	50		43	57	37	52	63	44	50	62
5	67	72	56	42	48	53	53		83	88	91	77	71	78	52	83	53	85	62	53	57	69	71
E
Time (weeks)	WT-AAV Null								Lipg-/--AAV Null								Lipg-/--AAV EL
0	162	158	165	143	154				311	246	254	289	227	300			315	276	273	285	260
2	181	192	195	151	211	171			329	265	300	292	202	310	227		135	172	168	325	88	115	86	105
5	298	331	273	229	335	327	367		393	296	468	479	295	460	400	360	239	249	234	487	172	154	85	164
F
Time (weeks)	WT-AAV Null								Lipg-/--AAV Null								Lipg-/--AAV EL
0	0.64	0.61	0.36	0.45	0.34				0.36	0.32	0.46	0.42	0.67	0.41			0.43	0.29	0.38	0.38	0.5
2	1.05	0.59	0.78	0.59	0.57	0.56			0.43	0.44	0.57	0.5	0.45	0.61	0.56		0.34	0.38	0.67	0.36	0.41	0.54	0.48	0.62
5	0.37	0.42	0.46	0.3	0.34	0.46	0.76		0.77	0.54	0.56	0.72	0.5	0.49	0.39	0.74	0.69	0.65	0.53	0.63	0.59	0.65	0.72	0.6
